# Supplementary material for: Cross-ancestry genome-wide association analysis of corneal thickness strengthens link between complex and Mendelian eye diseases
Source: Nat Commun. 2018 May 14;9:1864. doi: 10.1038/s41467-018-03646-6 (PMC5951816; doi:10.1038/s41467-018-03646-6)
Supplement: Supplementary file 4 — Supplementary Data 1 [file 41467_2018_3646_MOESM4_ESM.xlsx]

## Sheet: Gene-basedResults
Supplementary Data 1: Gene-based association results obtained using VEGAS2 and their expression in cornea according to the ocular tissue database. The genes not identified through single variant GWAS tests are highlighted.
Gene	Chr_hg19	Start	Stop	nSNPs_EURO	Pvalue_EURO	TopSNP_EURO	TopSNP_pvalue_EURO	nSNPs_ASN	Pvalue_ASN	TopSNP_ASN	TopSNP_pvalue_ASN	FisherP_EUROASN	Expression_In_Cornea
COL8A2	1	36550843	36575850	37	0.0859141	rs274763	0.02493	21	1e-07	rs96067	3.483e-14	1.68155e-07	81.4035
LOC654841	2	228075767	228199880	564	2.4e-06	rs62279163	2.21e-10	409	0.0211979	rs4608502	5.115e-05	9.05263e-07	NA
FNDC3B	3	171747417	172128492	994	1e-07	rs7617946	6.586e-14	702	1.3e-06	rs6445046	3.591e-08	3.98726e-12	79.9834
TIPARP-AS1	3	156380959	156403502	60	0.0001789	rs138721653	1.515e-05	36	4.7e-05	rs2665390	3.306e-05	1.64753e-07	NA
TIPARP	3	156382204	156434557	126	9.51e-05	rs7636965	5.93e-06	72	6.06e-05	rs143866012	2.849e-05	1.15099e-07	134.305
LINC00886	3	156455131	156544851	283	1.5e-06	rs9822953	2.574e-11	131	0.00365996	rs180746	3.506e-06	1.09911e-07	NA
TMEM212	3	171551138	171587108	96	0.0003613	rs1828671	0.0001785	60	1.38e-05	rs17421040	4.332e-06	1.003e-07	NA
LINC00578	3	177149708	177480492	607	2.2e-06	rs2863015	9.521e-09	779	0.00244998	rs11709335	9.558e-05	1.08008e-07	NA
CDO1	5	115130429	115162405	50	2e-07	rs34869	7.442e-08	21	0.0999001	rs35053218	0.03265	3.74196e-07	8.50104
ADAMTS6	5	64434562	64787704	827	1e-07	rs10064391	3.182e-12	713	0.00163998	rs9291832	0.0001314	3.85907e-09	18.5823
CWC27	5	64054754	64324590	540	5e-07	rs1309531	2.439e-10	420	0.100899	rs266555	0.007929	8.98118e-07	116.36
VKORC1L1	7	65328256	65434550	221	1.9e-06	rs3201569	4.888e-10	178	0.00349997	rs11770828	2.17e-05	1.31859e-07	60.0213
GUSB	7	65415671	65457301	93	1e-07	rs3201569	4.888e-10	74	0.00163998	rs12670952	5.61e-05	3.85907e-09	60.9187
LOC493754	7	65985291	66067394	256	1e-07	rs6460305	8.632e-09	227	0.0001227	rs6952407	1.277e-05	3.2054e-10	NA
KCTD7	7	66083867	66118216	101	1e-07	rs7807930	1.164e-08	85	7.55e-05	rs6460309	2.753e-05	2.00901e-10	88.6211
LOC100996437	7	66109505	66144589	117	1e-07	rs2191268	1.621e-08	101	0.0002275	rs11772636	1.751e-05	5.80272e-10	NA
RABGEF1_1	7	66137077	66286448	470	1e-07	rs68168107	1.205e-13	410	4.97e-05	rs12536410	1.031e-06	1.34327e-10	88.6211
RABGEF1_2	7	66195642	66286448	268	1e-07	rs68168107	1.205e-13	235	6.52e-05	rs12536410	1.031e-06	1.7445e-10	88.6211
GTF2IRD1P1	7	66264979	66319813	166	1e-07	rs36038499	8.574e-13	144	5.62e-05	rs10807707	6.112e-08	1.51204e-10	NA
TMEM248	7	66376202	66433538	138	1e-07	rs12530806	1.612e-12	109	4.96e-05	rs6971897	1.802e-08	1.34067e-10	NA
SBDS	7	66442689	66470588	86	2.2e-06	rs6958030	3.459e-11	51	0.00406996	rs6958030	6.347e-05	1.7488e-07	1335.48
TP53INP1	8	95928199	95971615	124	4e-07	rs10429294	2.209e-09	84	0.0377962	rs10429443	0.00942	2.87362e-07	89.162
COL5A1	9	137523650	137746688	712	1e-07	rs12552193	1.139e-13	660	0.0006419	rs12554943	1.332e-09	1.57068e-09	38.1296
BRD3	9	136885445	136943141	231	1e-07	rs448918	7.828e-11	170	0.400599	rs28875822	0.008278	7.22396e-07	44.5596
LPAR1	9	113626053	113810365	574	2.2e-06	rs10817107	8.554e-09	442	2.8e-06	rs10817121	7.491e-09	1.65168e-10	88.316
LCN12	9	139836767	139859949	86	1e-07	rs7040970	3.535e-16	50	0.00672993	rs11145945	0.002346	1.48861e-08	121.651
GLIS3	9	3814127	4310035	990	4.65e-05	rs7026684	4.24e-07	581	0.0008104	rs7027277	0.0001917	6.81848e-07	135.81
PTGDS	9	139861955	139886194	85	1e-07	rs2386136	4.403e-17	33	0.0002858	rs2386137	0.0003268	7.22454e-10	318.541
LINC00094	9	136880560	136906719	72	1e-07	rs3094339	4.682e-11	41	0.173826	rs28875822	0.008278	3.27972e-07	NA
FBXW5	9	139824884	139849206	95	2e-07	rs2271868	8.714e-11	49	0.0468953	rs4880079	0.003057	1.82749e-07	58.9147
C8G	9	139829697	139851426	83	1e-07	rs2271868	8.714e-11	37	0.0260974	rs4880079	0.003057	5.41887e-08	46.2064
LCNL1	9	139867444	139890210	62	2.5e-06	rs12343591	2.799e-08	30	0.0006249	rs3814499	0.0004576	3.32402e-08	52.4559
C9orf142	9	139876869	139898428	53	1.31e-05	rs12343591	2.799e-08	34	0.00112999	rs10870154	0.000966	2.81675e-07	98.6855
CLIC3	9	139879059	139901024	54	1.77e-05	rs12343591	2.799e-08	33	0.00126999	rs10870154	0.000966	4.18346e-07	48.3802
ABCA2	9	139891685	139933374	107	1.54e-05	rs62585806	6.041e-07	52	0.0006913	rs12339673	0.001032	2.06086e-07	34.6861
ADAMTS8	11	130264817	130308539	118	1e-07	rs56009602	1.299e-13	85	1e-07	rs56063990	9.72e-15	3.32362e-13	27.8784
GLT8D2	12	104372764	104453915	273	4.7e-06	rs11111869	4.77e-10	105	1.5e-06	rs11553764	8.619e-10	1.8808e-10	128.542
DCN	12	91529034	91586806	59	2e-06	rs7441	1.418e-06	31	0.00256997	rs1013346	0.0008791	1.03242e-07	1508.98
LUM	12	91487231	91515542	99	6.89e-05	rs17018765	2.361e-06	57	0.0003651	rs10859110	9.924e-06	4.65329e-07	538.121
HSP90B1	12	104314111	104351708	167	4.18e-05	rs1165681	1.554e-05	109	3.05e-05	rs17034931	8.906e-08	2.73854e-08	749.845
MIR3652	12	104314202	104334333	89	0.0001157	rs1165681	1.554e-05	58	1e-07	rs17034931	8.906e-08	3.02933e-10	NA
FBN1	15	48690502	48947985	426	0.0007487	rs4775764	0.0001665	340	7.7e-06	rs35716640	5.68e-06	1.15135e-07	23.9857
SMAD3	15	67348194	67497533	431	7e-07	rs12912010	6.399e-09	333	0.00163998	rs7167532	2.158e-05	2.47796e-08	222.916
ARVCF	22	19947401	20014309	279	7.4e-06	rs2073743	2.63e-07	180	0.00351996	rs9606203	0.000932	4.80928e-07	32.8459
*In the Ocular Tissue Database (OTDB), the gene expression is indicated as Affymetrix Probe Logarithmic Intensity Error (PLIER) normalized value. The PLIER normalization method was described by Wagner et al. The OTDB is available at https://genome.uiowa.edu/otdb/. If two probes were available, the one with the higest PLIER was selected
