# Supplementary material for: Cross-ancestry genome-wide association analysis of corneal thickness strengthens link between complex and Mendelian eye diseases
Source: Nat Commun. 2018 May 14;9:1864. doi: 10.1038/s41467-018-03646-6 (PMC5951816; doi:10.1038/s41467-018-03646-6)
Supplement: Supplementary file 5 — Supplementary Data 2 [file 41467_2018_3646_MOESM5_ESM.xlsx]

## Sheet: OMIMgenes
Supplementary Data 2: OMIM gene and associated Mendelian disease, with transcription start site within 1Mb of the CCT associated variant
CCTassociatedVariant	Chr_hg38	BP_hg38	GeneSymbol	EntrezGeneID	MimNumber	Chr_hg38_gene	Start_hg38_gene	Stop_hg38_gene	Phenotypes
rs96067	chr1	36106319	COL8A2	1296	120252	chr1	36095235	36126206	Corneal dystrophy, Fuchs endothelial, 1, 136800 (3), Autosomal dominant; Corneal dystrophy, posterior polymorphous 2, 609140 (3)
			CSF3R	1441	138971	chr1	36466042	36483313	Neutropenia, severe congenital, 7, autosomal recessive, 617014 (3)
rs4846476	chr1	218352886	TGFB2	7042	190220	chr1	218345333	218444618	Loeys-Dietz syndrome 4, 614816 (3), Autosomal dominant
rs115781177	chr2	33123427	NLRC4	58484	606831	chr2	32224448	32265742	Autoinflammation with infantile enterocolitis, 616050 (3), Autosomal dominant; ?Familial cold autoinflammatory syndrome 4, 616115 (3), Autosomal dominant
rs121908120	chr2	218890289	CXCR1	3577	146929	chr2	218162844	218166992	{AIDS, slow progression to}, 609423 (3)
			PNKD	25953	609023	chr2	218270391	218346792	Paroxysmal nonkinesigenic dyskinesia, 118800 (3), Autosomal dominant
			SLC11A1	6556	600266	chr2	218381765	218396893	{Buruli ulcer, susceptibility to}, 610446 (3); {Mycobacterium tuberculosis, susceptibility to infection by}, 607948 (3)
			VIL1	7429	193040	chr2	218419114	218449524	Cholestasis, progressive canalicular (1)
			BCS1L	617	603647	chr2	218659655	218663442	Bjornstad syndrome, 262000 (3), Autosomal recessive; GRACILE syndrome, 603358 (3); Leigh syndrome, 256000 (3), Autosomal recessive, Mitochondrial; Mitochondrial complex III deficiency, nuclear type 1, 124000 (3), Autosomal recessive
			CYP27A1	1593	606530	chr2	218781005	218815292	Cerebrotendinous xanthomatosis, 213700 (3), Autosomal recessive
			WNT10A	80326	606268	chr2	218874115	218893930	Odontoonychodermal dysplasia, 257980 (3), Autosomal recessive; Schopf-Schulz-Passarge syndrome, 224750 (3), Autosomal recessive; Tooth agenesis, selective, 4, 150400 (3), Autosomal dominant
			CRYBA2	1412	600836	chr2	218990189	218993404	?Cataract 42, 115900 (3), Autosomal dominant
			IHH	3549	600726	chr2	219054419	219060515	Acrocapitofemoral dysplasia, 607778 (3), Autosomal recessive; Brachydactyly, type A1, 112500 (3), Autosomal dominant
			NHEJ1	79840	611290	chr2	219075323	219160864	Severe combined immunodeficiency with microcephaly, growth retardation, and sensitivity to ionizing radiation, 611291 (3)
			ABCB6	10058	605452	chr2	219209765	219218989	[Blood group, Langereis system], 111600 (3); Dyschromatosis universalis hereditaria 3, 615402 (3), Autosomal dominant; Microphthalmia, isolated, with coloboma 7, 614497 (3), Autosomal dominant; Pseudohyperkalemia, familial, 2, due to red cell leak, 609153 (3), Autosomal dominant
			TUBA4A	7277	191110	chr2	219249710	219254607	Amyotrophic lateral sclerosis 22 with or without frontotemoral dementia, 616208 (3), Autosomal dominant
			DNAJB2	3300	604139	chr2	219279317	219286899	Spinal muscular atrophy, distal, autosomal recessive, 5, 614881 (3), Autosomal recessive
			DES	1674	125660	chr2	219418376	219426738	Cardiomyopathy, dilated, 1I, 604765 (3); ?Muscular dystrophy, limb-girdle, type 2R, 615325 (3), Autosomal recessive; Myopathy, myofibrillar, 1, 601419 (3), Autosomal recessive, Autosomal dominant; Scapuloperoneal syndrome, neurogenic, Kaeser type, 181400 (3), Autosomal dominant
			SPEG	10290	615950	chr2	219434214	219493631	Centronuclear myopathy 5, 615959 (3), Autosomal recessive
			GMPPA	29926	615495	chr2	219498864	219506995	Alacrima, achalasia, and mental retardation syndrome, 615510 (3), Autosomal recessive
			OBSL1	23363	610991	chr2	219549407	219571572	3-M syndrome 2, 612921 (3)
rs4608502	chr2	227269439	IRS1	3667	147545	chr2	226731316	226798789	{Coronary artery disease, susceptibility to} (3); {Diabetes mellitus, noninsulin-dependent}, 125853 (3), Autosomal dominant
			COL4A4	1286	120131	chr2	226970292	227164558	Alport syndrome, autosomal recessive, 203780 (3), Autosomal recessive; Hematuria, familial benign (3)
			COL4A3	1285	120070	chr2	227164564	227314791	Alport syndrome, autosomal dominant, 104200 (3), Autosomal dominant; Alport syndrome, autosomal recessive, 203780 (3), Autosomal recessive; Hematuria, benign familial, 141200 (3), Autosomal dominant
			TM4SF20	79853	615404	chr2	227362040	227379305	{Specific language impairment 5}, 615432 (3), Autosomal dominant
			SLC19A3	80704	606152	chr2	227685209	227718029	Thiamine metabolism dysfunction syndrome 2 (biotin- or thiamine-responsive encephalopathy type 2), 607483 (3), Autosomal recessive
3:136138073	chr3	136419231	PCCB	5096	232050	chr3	136250324	136330170	Propionicacidemia, 606054 (3), Autosomal recessive
rs9822953	chr3	156754282	SLC33A1	9197	603690	chr3	155826510	155854458	Congenital cataracts, hearing loss, and neurodegeneration, 614482 (3), Autosomal recessive; Spastic paraplegia 42, autosomal dominant, 612539 (3), Autosomal dominant
rs6445046	chr3	172215462	GHSR	2693	601898	chr3	172443290	172448455	Growth hormone deficiency, isolated partial, 615925 (3), Autosomal recessive, Autosomal dominant
			SPATA16	83893	609856	chr3	172889356	173141267	?Spermatogenic failure 6, 102530 (3), Autosomal recessive
3:177306757	chr3	177588969	TBL1XR1	79718	608628	chr3	177019354	177197356	Mental retardation, autosomal dominant 41, 616944 (3), Autosomal dominant; Pierpont syndrome, 602342 (3), Autosomal dominant
rs17024437	chr4	148160657	EDNRA	1909	131243	chr4	147480916	147544953	Mandibulofacial dysostosis with alopecia, 616367 (3), Autosomal dominant; {Migraine, resistance to}, 157300 (3), Autosomal dominant
			NR3C2	4306	600983	chr4	148078763	148445286	Hypertension, early-onset, autosomal dominant, with exacerbation in pregnancy, 605115 (3); Pseudohypoaldosteronism type I, autosomal dominant, 177735 (3), Autosomal dominant
rs249767	chr5	142539020	SPRY4	81848	607984	chr5	142310426	142325054	Hypogonadotropic hypogonadism 17 with or without anosmia, 615266 (3), Autosomal dominant
			ARHGAP26	23092	605370	chr5	142770369	143229006	Leukemia, juvenile myelomonocytic, somatic, 607785 (3)
			NR3C1	2908	138040	chr5	143277930	143435511	Glucocorticoid resistance, 615962 (3), Autosomal dominant
5:178671146	chr5	179244145	GRM6	2916	604096	chr5	178978326	178995122	Night blindness, congenital stationary (complete), 1B, autosomal recessive, 257270 (3), Autosomal recessive
			ADAMTS2	9509	604539	chr5	179110850	179345429	Ehlers-Danlos syndrome, type VIIC, 225410 (3), Autosomal recessive
			LTC4S	4056	246530	chr5	179793984	179796511	Leukotriene C4 synthase deficiency, 614037 (1), Autosomal recessive
			SQSTM1	8878	601530	chr5	179806387	179838077	Frontotemporal dementia and/or amyotrophic lateral sclerosis 3, 616437 (3), Autosomal dominant; Paget disease of bone 3, 167250 (3), Autosomal dominant
rs13191376	chr6	45554402	RUNX2	860	600211	chr6	45328141	45664031	Cleidocranial dysplasia, 119600 (3), Autosomal dominant; Cleidocranial dysplasia, forme fruste, dental anomalies only, 119600 (3), Autosomal dominant; Cleidocranial dysplasia, forme fruste, with brachydactyly, 119600 (3), Autosomal dominant; Metaphyseal dysplasia with maxillary hypoplasia with or without brachydactyly, 156510 (3), Autosomal dominant
			CLIC5	53405	607293	chr6	45898450	46129808	?Deafness, autosomal recessive 103, 616042 (3), Autosomal recessive
			CTRCT28	493862	609026	chr6	46200000	69200000	{Cataract 28, age-related cortical, susceptibility to}, 609026 (2)
			NYS2	4933	164100	chr6	46200000	57200000	Nystagmus 2, congenital, autosomal dominant, 164100 (2), Autosomal dominant
rs1412710	chr6	75127487	COL12A1	1303	120320	chr6	75084325	75206261	Bethlem myopathy 2, 616471 (3); ?Ullrich congenital muscular dystrophy 2, 616470 (3)
			ATFB2	619478	608988	chr6	75200000	105000000	Atrial fibrillation, familial, 2, 608988 (2)
			PBCRA1	7948	600790	chr6	75200000	100000000	Chorioretinal atrophy, progressive bifocal, 600790 (2), Autosomal dominant
			SHFLD2	791123	610685	chr6	75200000	83200000	Split-hand/foot malformation with long bone deficiency 2, 610685 (2)
			MYO6	4646	600970	chr6	75749175	75919536	Deafness, autosomal dominant 22, 606346 (3), Autosomal dominant; Deafness, autosomal dominant 22, with hypertrophic cardiomyopathy, 606346 (3), Autosomal dominant; Deafness, autosomal recessive 37, 607821 (3), Autosomal recessive
			IMPG1	3617	602870	chr6	75921113	76072677	Macular dystrophy, vitelliform, 4, 616151 (3), Autosomal dominant
6:169553553	chr6	169153458	SMOC2	64094	607223	chr6	168441150	168667993	Dentin dysplasia, type I, with microdontia and misshapen teeth, 125400 (3), Autosomal recessive
			THBS2	7058	188061	chr6	169215779	169254113	{Lumbar disc herniation, susceptibility to}, 603932 (3)
			ERMARD	55780	615532	chr6	169751621	169781583	?Periventricular nodular heterotopia 6, 615544 (3), Autosomal dominant
7:66262284	chr7	66797297	GUSB	2990	611499	chr7	65960683	65982313	Mucopolysaccharidosis VII, 253220 (3), Autosomal recessive
			ASL	435	608310	chr7	66075788	66093342	Argininosuccinic aciduria, 207900 (3), Autosomal recessive
			KCTD7	154881	611725	chr7	66628880	66643228	Epilepsy, progressive myoclonic 3, with or without intracellular inclusions, 611726 (3), Autosomal recessive
			SBDS	51119	607444	chr7	66987702	66995600	{Aplastic anemia, susceptibility to}, 609135 (3); Shwachman-Diamond syndrome, 260400 (3), Autosomal recessive
rs2106166	chr7	93039018	KRIT1	889	604214	chr7	92198968	92246127	Cavernous malformations of CNS and retina, 116860 (3), Autosomal dominant; Cerebral cavernous malformations-1, 116860 (3), Autosomal dominant; Hyperkeratotic cutaneous capillary-venous malformations associated with cerebral capillary malformations, 116860 (3), Autosomal dominant
			GATAD1	57798	614518	chr7	92447447	92494630	?Cardiomyopathy, dilated, 2B, 614672 (3), Autosomal recessive
			PEX1	5189	602136	chr7	92487022	92528530	Heimler syndrome 1, 234580 (3), Autosomal recessive; Peroxisome biogenesis disorder 1A (Zellweger), 214100 (3), Autosomal recessive; Peroxisome biogenesis disorder 1B (NALD/IRD), 601539 (3)
			CDK6	1021	603368	chr7	92604920	92836626	?Microcephaly 12, primary, autosomal recessive, 616080 (3), Autosomal recessive
			SAMD9	54809	610456	chr7	93099512	93118022	Tumoral calcinosis, familial, normophosphatemic, 610455 (3), Autosomal recessive
			CALCR	799	114131	chr7	93424486	93574729	{Osteoporosis, postmenopausal, susceptibility}, 166710 (3), Autosomal dominant
rs3808520	chr8	23307260	SLC39A14	23516	608736	chr8	22367248	22434128	Hypermanganesemia with dystonia 2, 617013 (3)
			TNFRSF10B	8795	603612	chr8	23020132	23069186	Squamous cell carcinoma, head and neck, 275355 (3), Autosomal recessive
			NKX2-6	137814	611770	chr8	23702450	23706597	Conotruncal heart malformations, 217095 (3); Persistent truncus arteriosus, 217095 (3)
rs10429294	chr8	94957094	RAD54B	25788	604289	chr8	94371959	94475114	Colon cancer, somatic, 114500 (3); Lymphoma, non-Hodgkin, somatic, 605027 (3)
			NDUFAF6	137682	612392	chr8	94895270	95118495	Leigh syndrome due to mitochondrial complex I deficiency, 256000 (3), Autosomal recessive, Mitochondrial
			C8orf37	157657	614477	chr8	95244912	95270601	Cone-rod dystrophy 16, 614500 (3), Autosomal recessive; Retinitis pigmentosa 64, 614500 (3), Autosomal recessive
rs7026684	chr9	4215308	GLIS3	169792	610192	chr9	3824126	4310693	Diabetes mellitus, neonatal, with congenital hypothyroidism, 610199 (3), Autosomal recessive
			SLC1A1	6505	133550	chr9	4490426	4587468	Dicarboxylic aminoaciduria, 222730 (3), Autosomal recessive; {?Schizophrenia susceptibility 18}, 615232 (3)
			FECD7	100380875	613271	chr9	4600000	19900000	Corneal dystrophy, Fuchs endothelial, 7, 613271 (2)
			JAK2	3717	147796	chr9	4985085	5128182	{Budd-Chiari syndrome, somatic}, 600800 (3); Erythrocytosis, somatic, 133100 (3); Leukemia, acute myeloid, somatic, 601626 (3); Myelofibrosis, somatic, 254450 (3); Polycythemia vera, somatic, 263300 (3); Thrombocythemia 3, 614521 (3), Autosomal dominant, Somatic mutation
rs66720556	chr9	13559718	TYRP1	7306	115501	chr9	12693384	12710265	Albinism, oculocutaneous, type III, 203290 (3), Autosomal recessive; [Skin/hair/eye pigmentation, variation in, 11 (Melanesian blond hair)], 612271 (3)
			MPDZ	8777	603785	chr9	13105295	13279686	Hydrocephalus, nonsyndromic, autosomal recessive 2, 615219 (3), Autosomal recessive
			DFNA47	246289	608652	chr9	14200000	33200000	Deafness, autosomal dominant 47, 608652 (2), Autosomal dominant
			LALL	8009	247640	chr9	14200000	33200000	Leukemia, acute lymphoblastic, 247640 (2), Autosomal recessive
rs10980623	chr9	110898257	MUSK	4593	601296	chr9	110668188	110806632	Fetal akinesia deformation sequence, 208150 (3), Autosomal recessive; Myasthenic syndrome, congenital, 9, associated with acetylcholine receptor deficiency, 616325 (3), Autosomal recessive
rs3094339	chr9	134019616	CEL	1056	114840	chr9	133061977	133071862	Maturity-onset diabetes of the young, type VIII, 609812 (3), Autosomal dominant
			ABO	28	110300	chr9	133255175	133275213	[Blood group, ABO system], 616093 (3)
			SURF1	6834	185620	chr9	133351804	133356484	Charcot-Marie-Tooth disease, type 4K, 616684 (3), Autosomal recessive; Leigh syndrome, due to COX IV deficiency, 256000 (3), Autosomal recessive, Mitochondrial
			ADAMTS13	11093	604134	chr9	133414338	133459402	Thrombotic thrombocytopenic purpura, familial, 274150 (3), Autosomal recessive
			ADAMTSL2	9719	612277	chr9	133532163	133575518	Geleophysic dysplasia 1, 231050 (3), Autosomal recessive
			DBH	1621	609312	chr9	133636362	133659343	Dopamine beta-hydroxylase deficiency, 223360 (3), Autosomal recessive; [Dopamine-beta-hydroxylase activity levels, plasma] (3)
			SARDH	1757	604455	chr9	133663073	133739957	[Sarcosinemia], 268900 (3), Autosomal recessive
			COL5A1	1289	120215	chr9	134641789	134844842	Ehlers-Danlos syndrome, classic type, 130000 (3), Autosomal dominant
rs9409911	chr9	134542600	DBH	1621	609312	chr9	133636362	133659343	Dopamine beta-hydroxylase deficiency, 223360 (3), Autosomal recessive; [Dopamine-beta-hydroxylase activity levels, plasma] (3)
			SARDH	1757	604455	chr9	133663073	133739957	[Sarcosinemia], 268900 (3), Autosomal recessive
			COL5A1	1289	120215	chr9	134641789	134844842	Ehlers-Danlos syndrome, classic type, 130000 (3), Autosomal dominant
rs1536482	chr9	134548682	DBH	1621	609312	chr9	133636362	133659343	Dopamine beta-hydroxylase deficiency, 223360 (3), Autosomal recessive; [Dopamine-beta-hydroxylase activity levels, plasma] (3)
			SARDH	1757	604455	chr9	133663073	133739957	[Sarcosinemia], 268900 (3), Autosomal recessive
			COL5A1	1289	120215	chr9	134641789	134844842	Ehlers-Danlos syndrome, classic type, 130000 (3), Autosomal dominant
rs56289510	chr9	134570021	DBH	1621	609312	chr9	133636362	133659343	Dopamine beta-hydroxylase deficiency, 223360 (3), Autosomal recessive; [Dopamine-beta-hydroxylase activity levels, plasma] (3)
			SARDH	1757	604455	chr9	133663073	133739957	[Sarcosinemia], 268900 (3), Autosomal recessive
			COL5A1	1289	120215	chr9	134641789	134844842	Ehlers-Danlos syndrome, classic type, 130000 (3), Autosomal dominant
rs7032489	chr9	134667929	COL5A1	1289	120215	chr9	134641789	134844842	Ehlers-Danlos syndrome, classic type, 130000 (3), Autosomal dominant
rs2386136	chr9	136969889	LHX3	8022	600577	chr9	136196249	136205128	Pituitary hormone deficiency, combined, 3, 221750 (3), Autosomal recessive
			CARD9	64170	607212	chr9	136363955	136373680	Candidiasis, familial, 2, autosomal recessive, 212050 (3), Autosomal recessive
			PMPCA	23203	613036	chr9	136410572	136423760	Spinocerebellar ataxia, autosomal recessive 2, 213200 (3), Autosomal recessive
			INPP5E	56623	613037	chr9	136428614	136439860	Joubert syndrome 1, 213300 (3), Autosomal recessive; Mental retardation, truncal obesity, retinal dystrophy, and micropenis, 610156 (3), Autosomal recessive
			NOTCH1	4851	190198	chr9	136494432	136545785	Adams-Oliver syndrome 5, 616028 (3), Autosomal dominant; Aortic valve disease 1, 109730 (3), Autosomal dominant
			AGPAT2	10555	603100	chr9	136673142	136687458	Lipodystrophy, congenital generalized, type 1, 608594 (3), Autosomal recessive
			MAN1B1	11253	604346	chr9	137086861	137109186	Mental retardation, autosomal recessive 15, 614202 (3), Autosomal recessive
			GRIN1	2902	138249	chr9	137139091	137168761	Mental retardation, autosomal dominant 8, 614254 (3)
			TPRN	286262	613354	chr9	137191616	137200710	Deafness, autosomal recessive 79, 613307 (3), Autosomal recessive
			SLC34A3	142680	609826	chr9	137230756	137236553	Hypophosphatemic rickets with hypercalciuria, 241530 (3), Autosomal recessive
			NSMF	26012	608137	chr9	137447569	137459356	Hypogonadotropic hypogonadism 9 with or without anosmia, 614838 (3)
			EHMT1	79813	607001	chr9	137618987	137836126	Kleefstra syndrome, 610253 (3), Autosomal dominant, Isolated cases
			CACNA1B	774	601012	chr9	137877788	138124623	?Dystonia 23, 614860 (3), Autosomal dominant
rs35809595	chr10	62072169	ZNF365	22891	607818	chr10	62373608	62672010	{Nephrolithiasis, uric acid, susceptibility to}, 605990 (3)
			MBS3	22811	604185	chr10	62800000	73100000	Facial paresis, hereditary congenital, 2, 604185 (2), Autosomal dominant
			HWE1	100415903	613339	chr10	62800000	80300000	Epilepsy, hot water, 1, 613339 (2), Autosomal dominant
			EGR2	1959	129010	chr10	62811995	62819166	Charcot-Marie-Tooth disease, type 1D, 607678 (3), Autosomal dominant; Dejerine-Sottas disease, 145900 (3), Autosomal recessive, Autosomal dominant; Neuropathy, congenital hypomyelinating, 1, 605253 (3), Autosomal recessive, Autosomal dominant
rs2419835	chr10	113536805	TCF7L2	6934	602228	chr10	112950218	113167677	{Diabetes mellitus, type 2, susceptibility to}, 125853 (3), Autosomal dominant
			HABP2	3026	603924	chr10	113550830	113589601	{?Thyroid cancer, nonmedullary, 5}, 616535 (3), Autosomal dominant; {Venous thromboembolism, susceptibility to}, 188050 (3), Autosomal dominant
			ADRB1	153	109630	chr10	114044046	114046907	{Congestive heart failure and beta-blocker response, modifier of} (3); [Resting heart rate], 607276 (3)
rs4938174	chr11	111042516	RDX	5962	179410	chr11	110174879	110296711	Deafness, autosomal recessive 24, 611022 (3), Autosomal recessive
			ADIPQTL4	100271698	612629	chr11	110600000	130900000	{Adiponectin, serum level of, QTL4}, 612629 (2)
			BMND5	554315	609354	chr11	110600000	121300000	[Bone mineral density QTL 5], 609354 (2)
			BRCATA	8068	600048	chr11	110600000	121300000	Breast cancer, 11:22 translocation associated (1)
			CRCS7	100187711	612232	chr11	110600000	121300000	{Colorectal cancer, susceptibility to, 7}, 612232 (2)
			GTS	2973	137580	chr11	110600000	121300000	Tourette syndrome, 137580 (2), Autosomal dominant
			JBS	3719	147791	chr11	110600000	121300000	Jacobsen syndrome, 147791 (4), Isolated cases
			NAFLD2	100462725	613387	chr11	110600000	121300000	{Fatty liver disease, nonalcoholic, susceptibility to, 2}, 613387 (2), Multifactorial
			TCPT	140892	188025	chr11	110600000	121300000	?Thrombocytopenia, Paris-Trousseau type, 188025 (4), Isolated cases
			TSG11	50970	603040	chr11	110600000	121300000	{Nonsmall cell lung cancer}, 603040 (2)
			PPP2R1B	5519	603113	chr11	111694568	111766444	Lung cancer, 211980 (3), Autosomal recessive
			ALG9	79796	606941	chr11	111776095	111871580	Congenital disorder of glycosylation, type Il, 608776 (3); Gillessen-Kaesbach-Nishimura syndrome, 263210 (3), Autosomal recessive
			CRYAB	1410	123590	chr11	111908619	111913212	Cardiomyopathy, dilated, 1II, 615184 (3), Autosomal dominant; Cataract 16, multiple types, 613763 (3), Autosomal recessive, Autosomal dominant; Myopathy, myofibrillar, 2, 608810 (3), Autosomal dominant; Myopathy, myofibrillar, fatal infantile hypertrophy, alpha-B crystallin-related, 613869 (3), Autosomal recessive
			DLAT	1737	608770	chr11	112024813	112064277	Pyruvate dehydrogenase E2 deficiency, 245348 (3), Autosomal recessive
rs56009602	chr11	130419717	ST14	6768	606797	chr11	130159786	130210361	Ichthyosis, congenital, autosomal recessive 11, 602400 (3), Autosomal recessive
			DFNB20	1713	604060	chr11	130900000	135086622	Deafness, autosomal recessive 20, 604060 (2), Autosomal recessive
			HJCD, HCLAP	NA	602782	chr11	130900000	135086622	Histiocytosis-lymphadenopathy plus syndrome, 602782 (3), Autosomal recessive
rs7308752	chr12	91133404	KERA	11081	603288	chr12	91050490	91058353	Cornea plana 2, autosomal recessive, 217300 (3), Autosomal recessive
			DCN	1634	125255	chr12	91143276	91183123	Corneal dystrophy, congenital stromal, 610048 (3), Autosomal dominant
rs116878472	chr12	103817214	PAH	5053	612349	chr12	102838325	102917602	[Hyperphenylalaninemia, non-PKU mild], 261600 (3), Autosomal recessive; Phenylketonuria, 261600 (3), Autosomal recessive
			ASCL1	429	100790	chr12	102957673	102960515	Central hypoventilation syndrome, congenital, 209880 (3), Autosomal dominant; Haddad syndrome, 209880 (3), Autosomal dominant
rs10161679	chr13	22669506	FGF9	2254	600921	chr13	21671075	21704500	?Multiple synostoses syndrome 3, 612961 (3)
			MYP20	100682326	614166	chr13	22600000	24900000	Myopia 20, autosomal dominant, 614166 (2)
			SGCG	6445	608896	chr13	23160307	23325164	Muscular dystrophy, limb-girdle, type 2C, 253700 (3), Autosomal recessive
			SACS	26278	604490	chr13	23328822	23433727	Spastic ataxia, Charlevoix-Saguenay type, 270550 (3), Autosomal recessive
rs2755238	chr13	40536133	COG6	57511	606977	chr13	39655626	39791664	Congenital disorder of glycosylation, type IIl, 614576 (3), Autosomal recessive; Shaheen syndrome, 615328 (3), Autosomal recessive
			FOXO1	2308	136533	chr13	40555663	40666596	Rhabdomyosarcoma, alveolar, 268220 (3), Autosomal recessive
			SLC25A15	10166	603861	chr13	40789410	40812459	Hyperornithinemia-hyperammonemia-homocitrullinemia syndrome, 238970 (3), Autosomal recessive
rs56223983	chr14	81348410	TSHR	7253	603372	chr14	80954988	81146301	Hyperthyroidism, familial gestational, 603373 (3); Hyperthyroidism, nonautoimmune, 609152 (3), Autosomal dominant, Isolated cases; Hypothyroidism, congenital, nongoitrous, 1, 275200 (3), Autosomal recessive; Thyroid adenoma, hyperfunctioning, somatic (3); Thyroid carcinoma with thyrotoxicosis (3)
rs8030753	chr15	48509738	SLC24A5	283652	609802	chr15	48120971	48142391	Albinism, oculocutaneous, type VI, 113750 (3), Autosomal recessive; [Skin/hair/eye pigmentation 4, fair/dark skin], 113750 (3), Autosomal recessive
			SLC12A1	6557	600839	chr15	48206300	48304077	Bartter syndrome, type 1, 601678 (3), Autosomal recessive
			FBN1	2200	134797	chr15	48408305	48645787	Acromicric dysplasia, 102370 (3), Autosomal dominant; Aortic aneurysm, ascending, and dissection (3); Ectopia lentis, familial, 129600 (3), Autosomal dominant; Geleophysic dysplasia 2, 614185 (3), Autosomal dominant; MASS syndrome, 604308 (3); Marfan lipodystrophy syndrome, 616914 (3), Autosomal dominant; Marfan syndrome, 154700 (3), Autosomal dominant; Stiff skin syndrome, 184900 (3), Autosomal …
			CEP152	22995	613529	chr15	48662533	48811900	Microcephaly 9, primary, autosomal recessive, 614852 (3), Autosomal recessive; Seckel syndrome 5, 613823 (3), Autosomal recessive
rs12912010	chr15	67174805	MAP2K1	5604	176872	chr15	66386872	66491543	Cardiofaciocutaneous syndrome 3, 615279 (3)
			SMAD6	4091	602931	chr15	66702109	66781999	Aortic valve disease 2, 614823 (3), Autosomal dominant
			STQTL16	100270802	612579	chr15	66900000	67000000	{Stature QTL 16}, 612579 (2)
			SMAD3	4088	603109	chr15	67065697	67195194	Loeys-Dietz syndrome 3, 613795 (3), Autosomal dominant
			GLM4	338030	607248	chr15	67200000	101991189	{Glioma susceptibility 4}, 607248 (2)
			AAGAB	79719	614888	chr15	67200674	67255197	Keratoderma, palmoplantar, punctate type IA, 148600 (3), Autosomal dominant
rs4843040	chr15	85295405	WDR73	84942	616144	chr15	84640681	84654342	Galloway-Mowat syndrome, 251300 (3), Autosomal recessive
			CHNG3	780915	609893	chr15	84700000	93800000	Hypothyroidism, congenital, nongoitrous, 3, 609893 (2)
			MDD2	431709	608691	chr15	84700000	98000000	Major depressive disorder 2, 608516 (2)
			AGBL1	123624	615496	chr15	86079634	87031475	Corneal dystrophy, Fuchs endothelial, 8, 615523 (3), Autosomal dominant
rs2034809	chr15	101015194	CERS3	204219	615276	chr15	100400394	100544981	Ichthyosis, congenital, autosomal recessive 9, 615023 (3), Autosomal recessive
			LINS1	55180	610350	chr15	100566913	100602439	Mental retardation, autosomal recessive 27, 614340 (3), Autosomal recessive
			ALDH1A3	220	600463	chr15	100879691	100916625	Microphthalmia, isolated 8, 615113 (3), Autosomal recessive
			CHSY1	22856	608183	chr15	101175722	101251931	Temtamy preaxial brachydactyly syndrome, 605282 (3), Autosomal recessive
rs930847	chr15	101018357	CERS3	204219	615276	chr15	100400394	100544981	Ichthyosis, congenital, autosomal recessive 9, 615023 (3), Autosomal recessive
			LINS1	55180	610350	chr15	100566913	100602439	Mental retardation, autosomal recessive 27, 614340 (3), Autosomal recessive
			ALDH1A3	220	600463	chr15	100879691	100916625	Microphthalmia, isolated 8, 615113 (3), Autosomal recessive
			CHSY1	22856	608183	chr15	101175722	101251931	Temtamy preaxial brachydactyly syndrome, 605282 (3), Autosomal recessive
rs752092	chr15	101241729	CERS3	204219	615276	chr15	100400394	100544981	Ichthyosis, congenital, autosomal recessive 9, 615023 (3), Autosomal recessive
			LINS1	55180	610350	chr15	100566913	100602439	Mental retardation, autosomal recessive 27, 614340 (3), Autosomal recessive
			ALDH1A3	220	600463	chr15	100879691	100916625	Microphthalmia, isolated 8, 615113 (3), Autosomal recessive
			CHSY1	22856	608183	chr15	101175722	101251931	Temtamy preaxial brachydactyly syndrome, 605282 (3), Autosomal recessive
rs35193497	chr16	88291215	FBXO31	79791	609102	chr16	87326986	87392106	?Mental retardation, autosomal recessive 45, 615979 (3), Autosomal recessive
			JPH3	57338	605268	chr16	87601834	87698155	Huntington disease-like 2, 606438 (3), Autosomal dominant
			CA5A	763	114761	chr16	87888018	87936574	Hyperammonemia due to carbonic anhydrase VA deficiency, 615751 (3), Autosomal recessive
			ZNF469	84627	612078	chr16	88424804	88440756	Brittle cornea syndrome 1, 229200 (3), Autosomal recessive
			CYBA	1535	608508	chr16	88643288	88651083	Chronic granulomatous disease, autosomal, due to deficiency of CYBA, 233690 (3), Autosomal recessive
			MVD	4597	603236	chr16	88651934	88663152	Porokeratosis 7, multiple types, 614714 (3), Autosomal dominant
			IHPS5	100270639	612525	chr16	88700000	90338345	Pyloric stenosis, infantile hypertrophic, 5, 612525 (2)
			PIEZO1	9780	611184	chr16	88715337	88785219	Dehydrated hereditary stomatocytosis with or without pseudohyperkalemia and/or perinatal edema, 194380 (3), Autosomal dominant; Lymphedema, hereditary, III, 616843 (3), Autosomal recessive
			CDT1	81620	605525	chr16	88803777	88809257	Meier-Gorlin syndrome 4, 613804 (3), Autosomal recessive
			APRT	353	102600	chr16	88809468	88811933	Adenine phosphoribosyltransferase deficiency, 614723 (3), Autosomal recessive
			GALNS	2588	612222	chr16	88813733	88856969	Mucopolysaccharidosis IVA, 253000 (3), Autosomal recessive
			ACSF3	197322	614245	chr16	89093808	89160555	Combined malonic and methylmalonic aciduria, 614265 (3)
			CDH15	1013	114019	chr16	89171754	89195491	Mental retardation, autosomal dominant 3, 612580 (3)
			ANKRD11	29123	611192	chr16	89267618	89490560	KBG syndrome, 148050 (3), Autosomal dominant
16:88338872	chr16	88305266	FBXO31	79791	609102	chr16	87326986	87392106	?Mental retardation, autosomal recessive 45, 615979 (3), Autosomal recessive
			JPH3	57338	605268	chr16	87601834	87698155	Huntington disease-like 2, 606438 (3), Autosomal dominant
			CA5A	763	114761	chr16	87888018	87936574	Hyperammonemia due to carbonic anhydrase VA deficiency, 615751 (3), Autosomal recessive
			ZNF469	84627	612078	chr16	88424804	88440756	Brittle cornea syndrome 1, 229200 (3), Autosomal recessive
			CYBA	1535	608508	chr16	88643288	88651083	Chronic granulomatous disease, autosomal, due to deficiency of CYBA, 233690 (3), Autosomal recessive
			MVD	4597	603236	chr16	88651934	88663152	Porokeratosis 7, multiple types, 614714 (3), Autosomal dominant
			IHPS5	100270639	612525	chr16	88700000	90338345	Pyloric stenosis, infantile hypertrophic, 5, 612525 (2)
			PIEZO1	9780	611184	chr16	88715337	88785219	Dehydrated hereditary stomatocytosis with or without pseudohyperkalemia and/or perinatal edema, 194380 (3), Autosomal dominant; Lymphedema, hereditary, III, 616843 (3), Autosomal recessive
			CDT1	81620	605525	chr16	88803777	88809257	Meier-Gorlin syndrome 4, 613804 (3), Autosomal recessive
			APRT	353	102600	chr16	88809468	88811933	Adenine phosphoribosyltransferase deficiency, 614723 (3), Autosomal recessive
			GALNS	2588	612222	chr16	88813733	88856969	Mucopolysaccharidosis IVA, 253000 (3), Autosomal recessive
			ACSF3	197322	614245	chr16	89093808	89160555	Combined malonic and methylmalonic aciduria, 614265 (3)
			CDH15	1013	114019	chr16	89171754	89195491	Mental retardation, autosomal dominant 3, 612580 (3)
			ANKRD11	29123	611192	chr16	89267618	89490560	KBG syndrome, 148050 (3), Autosomal dominant
rs4792535	chr17	14661813	COX10	1352	602125	chr17	14069401	14208678	Leigh syndrome due to mitochondrial COX4 deficiency, 256000 (3), Autosomal recessive, Mitochondrial; Mitochondrial complex IV deficiency, 220110 (3), Autosomal recessive, Mitochondrial
			PMP22	5376	601097	chr17	15229776	15265356	Charcot-Marie-Tooth disease, type 1A, 118220 (3), Autosomal dominant; Charcot-Marie-Tooth disease, type 1E, 118300 (3), Autosomal dominant; Dejerine-Sottas disease, 145900 (3), Autosomal recessive, Autosomal dominant; Neuropathy, inflammatory demyelinating, 139393 (3), ?Autosomal dominant; Neuropathy, recurrent, with pressure palsies, 162500 (3), Autosomal dominant; Roussy-Levy syndrome, 180800 (…
rs8133436	chr21	46099621	COL18A1	80781	120328	chr21	45405136	45513719	Knobloch syndrome, type 1, 267750 (3), Autosomal recessive
			COL6A1	1291	120220	chr21	45981748	46005048	Bethlem myopathy 1, 158810 (3), Autosomal recessive, Autosomal dominant; Ullrich congenital muscular dystrophy 1, 254090 (3), Autosomal recessive, Autosomal dominant
			COL6A2	1292	120240	chr21	46098070	46132848	Bethlem myopathy 1, 158810 (3), Autosomal recessive, Autosomal dominant; ?Myosclerosis, congenital, 255600 (3), Autosomal recessive; Ullrich congenital muscular dystrophy 1, 254090 (3), Autosomal recessive, Autosomal dominant
			FTCD	10841	606806	chr21	46135980	46156480	Glutamate formiminotransferase deficiency, 229100 (3), Autosomal recessive
			LSS	4047	600909	chr21	46188445	46228823	Cataract 44, 616509 (3), Autosomal recessive
			PCNT	5116	605925	chr21	46324102	46445768	Microcephalic osteodysplastic primordial dwarfism, type II, 210720 (3), Autosomal recessive
rs71313932	chr22	19972675	SLC25A1	6576	190315	chr22	19175574	19178862	Combined D-2- and L-2-hydroxyglutaric aciduria, 615182 (3), Autosomal recessive
			GP1BB	2812	138720	chr22	19723542	19724773	Bernard-Soulier syndrome, type B, 231200 (3), Autosomal recessive; Giant platelet disorder, isolated, 231200 (3), Autosomal recessive
			TBX1	6899	602054	chr22	19756702	19783592	Conotruncal anomaly face syndrome, 217095 (3); DiGeorge syndrome, 188400 (3), Autosomal dominant; Tetralogy of Fallot, 187500 (3), Autosomal dominant; Velocardiofacial syndrome, 192430 (3), Autosomal dominant
			COMT	1312	116790	chr22	19941739	19969974	{Panic disorder, susceptibility to}, 167870 (3), ?Autosomal dominant; {Schizophrenia, susceptibility to}, 181500 (3), Autosomal dominant
			TANGO2	128989	616830	chr22	20016999	20067163	Metabolic encephalomyopathic crises, recurrent, with rhabdomyolysis, cardiac arrhythmias, and neurodegeneration, 616878 (3), Autosomal recessive
			RTN4R	65078	605566	chr22	20241414	20268292	{Schizophrenia, susceptibility to}, 181500 (3), Autosomal dominant
			SCARF2	91179	613619	chr22	20424583	20437858	Van den Ende-Gupta syndrome, 600920 (3), Autosomal recessive
			PI4KA	5297	600286	chr22	20707690	20858811	Polymicrogyria, perisylvian, with cerebellar hypoplasia and arthrogryposis, 616531 (3), Autosomal recessive
			SERPIND1	3053	142360	chr22	20774094	20787719	Thrombophilia due to heparin cofactor II deficiency, 612356 (3), Autosomal dominant
			SNAP29	9342	604202	chr22	20859003	20891213	Cerebral dysgenesis, neuropathy, ichthyosis, and palmoplantar keratoderma syndrome, 609528 (3), Autosomal recessive
In bold CCT-loci within 1Mb of a Mendelian gene implicated in rare corneal and connective tissue diseases
