# Supplementary material for: Cross-ancestry genome-wide association analysis of corneal thickness strengthens link between complex and Mendelian eye diseases
Source: Nat Commun. 2018 May 14;9:1864. doi: 10.1038/s41467-018-03646-6 (PMC5951816; doi:10.1038/s41467-018-03646-6)
Supplement: Supplementary file 6 — Supplementary Data 3 [file 41467_2018_3646_MOESM6_ESM.xlsx]

## Sheet: Funct_characterization
Supplementary Data 3: Functional characterization of CCT associated variants
				HaploReg.v4 annotation																Regulome DB v1.1
Query SNP	chr	pos (hg38)	LD(r²)	variant	Ref	Alt	GERP cons	Promoter histone marks (Roadmap)	Enhancer histone marks (Roadmap)	DNAse	Proteins bound	Motifs changed	eQTL results	eQTL in skin**	RefSeq genes	dbSNP functional annotation	Query SNP overlaps with ENCODE data ( ≥ 2 elements)±	Query SNP overlaps with ENCODE data (≥ 3 elements)†	Query SNP or proxy overlaps with ENCODE data (≥ 2 elements)	Regulome DB_score	Evidence
rs96067	1	36106319	1	rs96067	G	A	0	LIV	4 tissues	.	.	NF-I	5 hits	.	6.1kb 5' of COL8A2	.	yes	yes	yes	5	minimum
rs4846476	1	218350308	1	rs1418555	G	A	0	13 tissues	10 tissues	6 tissues	TAF7	10 motifs	21 hits	GTEx2015_v6,Skin_Not_Sun_Exposed_Suprapubic,RRP15,1.01740103500693e-05	TGFB2	intronic	NA	NA	yes	3a	medium
rs4846476	1	218350962	1	rs11581605	A	G	1	13 tissues	7 tissues	12 tissues	.	Mef2	16 hits	.	TGFB2	intronic	NA	NA	yes	1f	maximum
rs4846476	1	218352246	1	rs17047703	C	A	0	MUS	9 tissues	.	GATA2	3 motifs	18 hits	GTEx2015_v6,Skin_Not_Sun_Exposed_Suprapubic,RRP15,2.86496044429728e-06	TGFB2	intronic	NA	NA	yes	3a	medium
rs4846476	1	218352886	1	rs4846476	G	C	0	.	8 tissues	.	.	4 motifs	18 hits	GTEx2015_v6,Skin_Not_Sun_Exposed_Suprapubic,RRP15,2.78143228400695e-06	TGFB2	intronic	yes	yes	no	7	no evidence
rs115781177	2	33123427	1	rs115781177	A	G	0	.	10 tissues	9 tissues	STAT3	2 motifs	.	.	LTBP1	intronic	yes	yes	yes	3a	medium
rs115781177	2	33134498	0.97	rs116713089	G	A	1	15 tissues	9 tissues	32 tissues	6 proteins	5 motifs	.	.	LTBP1	intronic	NA	NA	yes	2b	maximum
rs121908120	2	218890289	1	rs121908120	T	A	1	.	IPSC	.	.	GR	.	.	WNT10A	missense	yes	no	no	5	minimum
rs4608502	2	227269439	1	rs4608502	T	C	0	.	.	.	.	5 motifs	7 hits	GTEx2015_v6,Skin_Sun_Exposed_Lower_leg,MFF,7.02751040678265e-06	COL4A3	intronic	yes	no	no	6	minimum
rs201512053	3	136419231	1	rs201512053	TTTTC	T	0	.	.	.	.	9 motifs	18 hits	GTEx2015_v6,Skin_Not_Sun_Exposed_Suprapubic,IL20RB,1.12542999193649e-06;GTEx2015_v6,Skin_Sun_Exposed_Lower_leg,IL20RB,5.56466175746041e-07;GTEx2015_v6,Skin_Sun_Exposed_Lower_leg,IL20RB-AS1,1.15909468503316e-06	STAG1	intronic	yes	no	no	7	no evidence
rs9822953	3	156754282	1	rs9822953	C	T	0	.	.	.	.	7 motifs	1 hit	.	LOC730091	intronic	yes	no	no	6	minimum
rs6445046	3	172215462	1	rs6445046	G	T	0	.	9 tissues	.	.	p300	.	.	FNDC3B	intronic	yes	no	no	5	minimum
rs11350527	3	177574641	0.96	rs5854759	A	AC	0	LNG	18 tissues	3 tissues	.	2 motifs	.	.	377kb 5' of TBL1XR1	intronic	NA	NA	yes	3a	medium
rs11350527	3	177578766	0.88	rs34858531	AC	A	0	.	BLD	2 tissues	PU1	2 motifs	.	.	382kb 5' of TBL1XR1	intronic	NA	NA	yes	2b	maximum
rs11350527	3	177585391	0.97	rs2863015	C	A	0	.	.	BLD	TAL1	8 motifs	.	.	388kb 5' of TBL1XR1	intronic	NA	NA	yes	3a	medium
rs11350527	3	177588969	1	rs11350527	TC	T	0	.	4 tissues	.	.	4 motifs	.	.	392kb 5' of TBL1XR1	intronic	yes	no	no	7	no evidence
rs11350527	3	177589854	0.98	rs7637965	A	G	0	LNG	2. tissues	12 tissues	P300	5 motifs	.	.	393kb 5' of TBL1XR1	intronic	NA	NA	yes	2b	maximum
rs11350527	3	177590145	0.98	rs6443477	A	C	1	2 tissues	18 tissues	33 tissues	12 proteins	7 motifs	.	.	393kb 5' of TBL1XR1	intronic	NA	NA	yes	2b	maximum
rs11350527	3	177592657	0.97	rs4857714	C	T	0	.	12 tissues	3 tissues	GATA2	12 motifs	.	.	395kb 5' of TBL1XR1	intronic	NA	NA	yes	3a	medium
rs28789690	4	148156748	1	rs28789690	G	A	0	.	.	.	.	ERalpha-a	.	.	NR3C2	intronic	no	no	no	7	no evidence
rs28789690	4	148163090	1	rs6811001	C	T	1	.	8 tissues	5 tissues	.	2 motifs	.	.	NR3C2	intronic	NA	NA	yes	2b	maximum
rs28789690	4	148163296	1	rs6816503	G	T	0	ESDR	7 tissues	4 tissues	.	4 motifs	.	.	NR3C2	intronic	NA	NA	yes	3a	medium
rs1309531	5	64986718	0.84	rs2567424	A	T	0	.	2 tissues	2 tissues	.	2 motifs	.	.	CWC27	intronic	NA	NA	yes	2c	maximum
rs1309531	5	64986720	0.84	rs2567423	T	C	0	.	2 tissues	2 tissues	.	3 motifs	.	.	CWC27	intronic	NA	NA	yes	2c	maximum
rs1309531	5	65010484	1	rs1309531	A	T	0	.	2 tissues	.	.	2 motifs	.	.	CWC27	intronic	yes	no	no	7	no evidence
rs1309531	5	65020766	0.94	rs166474	T	A	0	.	13 tissues	4 tissues	.	2 motifs	1 hit	.	2kb 3' of CWC27	.	NA	NA	yes	3a	medium
rs10064391	5	65390832	1	rs10064391	A	G	0	.	.	.	.	2 motifs	9 hits	.	ADAMTS6	intronic	yes	no	no	7	no evidence
rs10471310	5	65253134	1	rs10471310	C	T	0	.	.	2 tissues	.	14 motifs	1 hit	.	ADAMTS6	intronic	no	no	no	5	minimum
rs249767	5	142535024	0.99	rs249758	T	A	0	.	.	.	SETDB1	3 motifs	.	.	57kb 3' of FGF1	.	NA	NA	no	3a	medium
rs249767	5	142539020	1	rs249767	T	C	0	.	.	.	.	2 motifs	.	.	53kb 3' of FGF1	.	no	no	no	7	no evidence
rs249767	5	142541269	0.84	rs152443	T	C	1	5 tissues	8 tissues	18 tissues	.	3 motifs	.	.	51kb 3' of FGF1	.	NA	NA	yes	2b	maximum
rs35028368	5	179244145	1	rs35028368	A	AA,AC	0	2 tissues	11 tissues	2 tissues	.	.	.	.	ADAMTS2	intronic	yes	yes	yes	5	minimum
rs13191376	6	45554402	1	rs13191376	C	T	0	2 tissues	13 tissues	SKIN	.	Zic	.	.	3.3kb 3' of RUNX2	.	yes	yes	yes	5	minimum
rs13191376	6	45554756	0.99	rs1711940	G	C	0	.	11 tissues	SKIN	2 proteins	6 motifs	.	.	3.7kb 3' of RUNX2	.	NA	NA	yes	2b	maximum
rs1412710	6	75127487	1	rs1412710	T	C	0	.	5 tissues	.	.	3 motifs	.	.	COL12A1	intronic	yes	no	no	5	minimum
rs1931656	6	81900471	1	rs1931656	A	T	1	.	5 tissues	.	.	4 motifs	.	.	148kb 5' of FAM46A	intronic	yes	no	no	5	minimum
rs9361886	6	82068785	1	rs9361886	T	C	0	.	BRN	BRN	.	2 motifs	.	.	101kb 3' of IBTK	.	yes	yes	yes	5	minimum
rs201460780	6	169153458	1	rs201460780	C	CTGA	0	.	.	.	.	2 motifs	.	.	62kb 3' of THBS2	.	no	no	no	6	minimum
rs34557764	7	66797297	1	rs34557764	CTT	C	0	.	.	.	.	14 motifs	90 hits	GTEx2015_v6,Skin_Not_Sun_Exposed_Suprapubic,RP11-458F8.4,1.73634900605225e-25;GTEx2015_v6,Skin_Not_Sun_Exposed_Suprapubic,RP4-756H11.3,2.10368498046731e-13;GTEx2015_v6,Skin_Sun_Exposed_Lower_leg,RP11-458F8.4,4.68341087664948e-33;GTEx2015_v6,Skin_Sun_Exposed_Lower_leg,RP11-792A8.4,2.02855538407995e-07;GTEx2015_v6,Skin_Sun_Exposed_Lower_leg,RP4-756H11.3,1.57334383866284e-14;GTEx2015_v6,Skin_Sun_Exp…	RABGEF1	intronic	yes	no	no	6	minimum
rs34557764	7	66845054	0.93	rs34577323	G	C	0	24 tissues	.	53 tissues	41 proteins	3 motifs	92 hits	GTEx2015_v6,Skin_Not_Sun_Exposed_Suprapubic,RP11-458F8.4,2.14400553383831e-25;GTEx2015_v6,Skin_Not_Sun_Exposed_Suprapubic,RP4-756H11.3,2.76502275579772e-13;GTEx2015_v6,Skin_Sun_Exposed_Lower_leg,RP11-458F8.4,7.55497533005146e-33;GTEx2015_v6,Skin_Sun_Exposed_Lower_leg,RP11-792A8.4,2.02488752039792e-07;GTEx2015_v6,Skin_Sun_Exposed_Lower_leg,RP4-756H11.3,2.08994114917747e-14;GTEx2015_v6,Skin_Sun_Exp…	227bp 5' of LOC729156	.	NA	NA	yes	2a	maximum
rs34557764	7	66913899	0.88	rs4717331	G	A	0	.	5 tissues	3 tissues	3 proteins	9 motifs	90 hits	GTEx2015_v6,Skin_Not_Sun_Exposed_Suprapubic,RP11-458F8.4,1.70951190215838e-25;GTEx2015_v6,Skin_Not_Sun_Exposed_Suprapubic,RP4-756H11.3,2.63972364197464e-13;GTEx2015_v6,Skin_Sun_Exposed_Lower_leg,RP11-458F8.4,6.3466115347048e-34;GTEx2015_v6,Skin_Sun_Exposed_Lower_leg,RP11-792A8.4,3.66161063036313e-07;GTEx2015_v6,Skin_Sun_Exposed_Lower_leg,RP4-756H11.3,3.36164119661906e-14	7.3kb 5' of C7orf42	.	NA	NA	yes	1b	maximum
rs2106166	7	93039018	1	rs2106166	A	T	0	.	MUS	3 tissues	.	11 motifs	.	.	60kb 3' of SAMD9	.	yes	yes	yes	2c	maximum
rs3808520	8	23307260	1	rs3808520	G	C	0	.	7 tissues	.	2 proteins	7 motifs	3 hits	GTEx2015_v6,Skin_Sun_Exposed_Lower_leg,R3HCC1,4.03817186459302e-07	LOXL2	intronic	yes	yes	yes	2b	maximum
rs10429294	8	94948627	0.84	rs896853	G	C	0	23 tissues	.	36 tissues	4 proteins	11 motifs	14 hits	GTEx2015_v6,Skin_Sun_Exposed_Lower_leg,TP53INP1,2.75075463561634e-09	TP53INP1	intronic	NA	NA	yes	3a	medium
rs10429294	8	94957094	1	rs10429294	C	T	0	.	.	.	.	3 motifs	19 hits	GTEx2015_v6,Skin_Sun_Exposed_Lower_leg,TP53INP1,9.8688553355568e-09	7.7kb 5' of TP53INP1	.	yes	no	no	7	no evidence
rs10429294	8	94958936	0.95	rs10429443	A	G	0	.	.	ESC	.	4 motifs	22 hits	GTEx2015_v6,Skin_Sun_Exposed_Lower_leg,TP53INP1,1.04833990126045e-08	9.5kb 5' of TP53INP1	.	NA	NA	no	3a	medium
rs10429294	8	94960591	0.95	rs13281709	T	A	0	5 tissues	7 tissues	13 tissues	.	3 motifs	22 hits	GTEx2015_v6,Skin_Sun_Exposed_Lower_leg,TP53INP1,1.04833990126045e-08	11kb 5' of TP53INP1	.	NA	NA	yes	3a	medium
rs10429294	8	94962145	0.95	rs4735339	C	T	0	.	13 tissues	7 tissues	3 proteins	3 motifs	25 hits	GTEx2015_v6,Skin_Sun_Exposed_Lower_leg,TP53INP1,1.04833990126045e-08	13kb 5' of TP53INP1	.	NA	NA	yes	2b	maximum
rs7026684	9	4215308	1	rs7026684	G	A	0	.	5 tissues	LNG	.	5 motifs	.	.	GLIS3	intronic	yes	yes	yes	6	minimum
rs66720556	9	13559718	1	rs66720556	T	A	0	.	.	.	.	7 motifs	.	.	128kb 5' of FLJ41200	.	no	no	no	6	minimum
rs10980623	9	110892198	0.92	rs10817104	C	T	0	.	.	.	.	.	.	.	LPAR1	intronic	NA	NA	no	3a	medium
rs10980623	9	110898257	1	rs10980623	A	G	0	.	.	4 tissues	.	6 motifs	.	.	LPAR1	intronic	yes	no	no	6	minimum
rs3094339	9	134010899	0.83	rs441233	G	A	0	LIV	11 tissues	20 tissues	4 proteins	4 motifs	9 hits	GTEx2015_v6,Skin_Not_Sun_Exposed_Suprapubic,BRD3,9.57707001673373e-08;GTEx2015_v6,Skin_Sun_Exposed_Lower_leg,BRD3,8.11861219689363e-07	15kb 5' of NCRNA00094	.	NA	NA	yes	1f	maximum
rs3094339	9	134019616	1	rs3094339	G	A	0	.	.	.	.	Nr2f2	8 hits	GTEx2015_v6,Skin_Not_Sun_Exposed_Suprapubic,BRD3,6.90808044764785e-07	5.8kb 5' of NCRNA00094	.	yes	no	no	6	minimum
rs3094339	9	134022604	0.9	rs10993895	T	C	0	.	.	.	.	25 motifs	9 hits	GTEx2015_v6,Skin_Not_Sun_Exposed_Suprapubic,BRD3,3.27145753566421e-07	2.8kb 5' of NCRNA00094	.	NA	NA	no	1f	maximum
rs3094339	9	134025469	0.83	rs401826	C	T	0	24 tissues	3 tissues	53 tissues	25 proteins	19 motifs	12 hits	GTEx2015_v6,Skin_Not_Sun_Exposed_Suprapubic,BRD3,5.43180465797712e-07;GTEx2015_v6,Skin_Sun_Exposed_Lower_leg,BRD3,2.03302371870266e-06	NCRNA00094	.	NA	NA	yes	2b	maximum
rs3094339	9	134027401	0.88	rs408307	C	T	0	.	2 tissues	BLD	.	2 motifs	11 hits	GTEx2015_v6,Skin_Not_Sun_Exposed_Suprapubic,BRD3,5.73702157500205e-06;GTEx2015_v6,Skin_Sun_Exposed_Lower_leg,BRD3,3.03059510024599e-06	NCRNA00094	.	NA	NA	yes	1f	maximum
rs3094339	9	134043427	0.85	rs416390	C	G	0	.	3 tissues	ADRL	.	5 motifs	14 hits	GTEx2015_v6,Skin_Not_Sun_Exposed_Suprapubic,BRD3,1.20648311036475e-06;GTEx2015_v6,Skin_Sun_Exposed_Lower_leg,BRD3,5.30548682734361e-06	BRD3	intronic	NA	NA	yes	1f	maximum
rs3094339	9	134044187	0.86	rs460154	G	A	0	.	4 tissues	.	.	p300	9 hits	GTEx2015_v6,Skin_Sun_Exposed_Lower_leg,BRD3,6.58266677791817e-06	BRD3	intronic	NA	NA	yes	1f	maximum
rs3094339	9	134044975	0.86	rs465724	C	T	0	.	2 tissues	KID	.	5 motifs	9 hits	GTEx2015_v6,Skin_Sun_Exposed_Lower_leg,BRD3,5.07208121345813e-06	BRD3	intronic	NA	NA	yes	1f	maximum
rs3094339	9	134045783	0.86	rs465535	C	T	0	.	MUS	.	CTCF	Myc	9 hits	GTEx2015_v6,Skin_Sun_Exposed_Lower_leg,BRD3,5.7961053522614e-06	BRD3	intronic	NA	NA	yes	3a	medium
rs3094339	9	134054863	0.83	rs2520094	A	T	0	.	16 tissues	.	.	4 motifs	14 hits	GTEx2015_v6,Adipose_Subcutaneous,BRD3,2.1538194752831e-07;GTEx2015_v6,Artery_Aorta,BRD3,7.7217047293249e-06;GTEx2015_v6,Cells_Transformed_fibroblasts,BRD3,1.9809154438592e-09;GTEx2015_v6,Esophagus_Mucosa,BRD3,2.51387967029044e-07;GTEx2015_v6,Esophagus_Muscularis,BRD3,9.83098788214758e-07;GTEx2015_v6,Nerve_Tibial,BRD3,6.92174603985399e-10;GTEx2015_v6,Skin_Not_Sun_Exposed_Suprapubic,BRD3,9.47217939…	BRD3	intronic	NA	NA	yes	1f	maximum
rs3094339	9	134057578	0.84	rs2810489	G	A	0	ADRL	17 tissues	3 tissues	.	5 motifs	15 hits	GTEx2015_v6,Skin_Not_Sun_Exposed_Suprapubic,BRD3,9.46919350130373e-07	BRD3	intronic	NA	NA	yes	1f	maximum
rs3094339	9	134058209	0.81	rs2810491	T	C	0	2 tissues	18 tissues	6 tissues	GR	3 motifs	11 hits	.	BRD3	intronic	NA	NA	yes	1f	maximum
rs4841899	9	134532566	1	rs4841899	T	C	0	.	.	.	.	3 motifs	.	.	92kb 3' of RXRA	intronic	no	no	no	5	minimum
rs1536482	9	134548682	1	rs1536482	G	A	0	.	4 tissues	.	.	2 motifs	.	.	93kb 5' of COL5A1	.	yes	no	no	5	minimum
rs3132303	9	134552452	1	rs3132303	C	G	0	5 tissues	14 tissues	4 tissues	CTCF	3 motifs	.	.	89kb 5' of COL5A1	.	yes	yes	yes	4	minimum
rs7032489	9	134659792	0.8	rs12551020	C	T	0	GI	8 tissues	5 tissues	GATA2	.	.	.	COL5A1	intronic	NA	NA	yes	2c	maximum
rs7032489	9	134667929	1	rs7032489	C	G	0	.	12 tissues	LNG	.	.	.	.	COL5A1	intronic	yes	no	yes	7	no evidence
rs7040970	9	136964382	0.92	rs4542025	A	G	0	3 tissues	16 tissues	5 tissues	11 proteins	6 motifs	11 hits	.	8.9kb 3' of LCN12	.	NA	NA	yes	3a	medium
rs7040970	9	136964561	1	rs7040970	T	C	0	4 tissues	16 tissues	11 tissues	7 proteins	3 motifs	16 hits	.	9.1kb 3' of LCN12	.	yes	yes	yes	4	minimum
rs7040970	9	136968446	0.94	rs11145954	C	T	0	.	10 tissues	2 tissues	.	11 motifs	12 hits	.	9.1kb 5' of PTGDS	.	NA	NA	yes	2b	maximum
rs7040970	9	136971795	0.85	rs11790360	T	G	0	SKIN	6 tissues	3 tissues	GATA3	15 motifs	13 hits	.	5.7kb 5' of PTGDS	.	NA	NA	yes	2b	maximum
rs35809595	10	62072169	1	rs35809595	G	A	0	.	15 tissues	10 tissues	ZNF263	.	.	.	ARID5B	intronic	yes	yes	yes	4	minimum
rs35809595	10	62073104	0.99	rs3740354	T	G	0	BRN	14 tissues	7 tissues	.	2 motifs	.	.	ARID5B	intronic	NA	NA	yes	2b	maximum
rs35809595	10	62081371	0.95	rs4948296	G	A	1	2 tissues	17 tissues	3 tissues	.	4 motifs	.	.	ARID5B	intronic	NA	NA	yes	3a	medium
rs2419835	10	113536805	1	rs2419835	C	T	0	.	LIV	.	.	3 motifs	.	.	14kb 5' of HABP2	.	yes	no	no	6	minimum
rs4938174	11	111020330	0.9	rs160826	A	G	1	BLD	8 tissues	4 tissues	.	4 motifs	.	.	236kb 5' of C11orf53	.	NA	NA	yes	3a	medium
rs4938174	11	111042516	1	rs4938174	G	A	0	.	.	.	.	2 motifs	.	.	213kb 5' of C11orf53	.	no	no	no	6	minimum
rs56009602	11	130419717	1	rs56009602	C	T	0	.	7 tissues	3 tissues	.	2 motifs	.	.	ADAMTS8	intronic	yes	yes	yes	5	minimum
rs7308752	12	91133404	1	rs7308752	A	G	0	.	6 tissues	.	.	4 motifs	1 hit	.	12kb 3' of DCN	.	yes	yes	no	6	minimum
rs116878472	12	103817214	1	rs116878472	T	C	0	.	.	.	.	NRSF	.	.	NT5DC3	intronic	no	no	no	6	minimum
rs11111869	12	104008707	1	rs11111869	G	A	0	.	LNG	.	.	AP-2	.	.	GLT8D2	intronic	yes	no	no	7	no evidence
rs11553764	12	104021466	1	rs11553764	C	T	0	.	MUS	.	.	3 motifs	1 hit	.	GLT8D2	5'-UTR	yes	yes	no	7	no evidence
rs10161679	13	22669506	1	rs10161679	G	A	0	.	.	.	.	3 motifs	.	.	228kb 3' of BASP1P1	.	no	no	no	7	no evidence
rs762358785*	13	40538014	NA	NA	NA	NA	NA	NA	NA	NA	NA	NA	NA	.	NA	NA	NA	NA	NA	NA	NA
rs56223983	14	81348410	1	rs56223983	G	T	0	.	3 tissues	.	.	3 motifs	.	.	STON2	intronic	yes	no	no	5	minimum
rs56223983	14	81353781	0.91	rs8010181	T	C	0	.	4 tissues	3 tissues	CTCF	7 motifs	.	.	STON2	intronic	NA	NA	yes	2b	maximum
rs785422	15	29881682	1	rs785422	C	T	0	.	2 tissues	.	.	2 motifs	.	.	59kb 5' of TJP1	.	yes	no	no	7	no evidence
rs8030753	15	48505110	0.99	rs25458	A	G	1	.	.	2 tissues	.	.	1 hit	.	FBN1	synonymous	NA	NA	no	3a	medium
rs8030753	15	48509738	1	rs8030753	C	T	0	.	.	.	.	6 motifs	1 hit	.	FBN1	intronic	yes	no	no	6	minimum
rs8030753	15	48530430	0.95	rs5027380	C	T	0	.	.	.	GATA2	.	1 hit	.	FBN1	intronic	NA	NA	no	3a	medium
rs8030753	15	48586023	0.88	rs4774520	C	T	0	.	4 tissues	BLD	.	5 motifs	1 hit	.	FBN1	intronic	NA	NA	yes	3a	medium
rs12912010	15	67174805	1	rs12912010	G	T	0	2 tissues	16 tissues	5 tissues	.	4 motifs	1 hit	.	SMAD3	intronic	yes	yes	yes	3a	medium
rs12912010	15	67175169	1	rs12913547	T	C	1	.	2. tissues	30 tissues	8 proteins	2 motifs	2 hits	.	SMAD3	intronic	NA	NA	yes	2b	maximum
rs4843040	15	85284825	0.81	rs4842872	C	T	0	.	BLD	2 tissues	3 proteins	3 motifs	4 hits	.	96kb 5' of AKAP13	.	NA	NA	yes	3a	medium
rs4843040	15	85295405	1	rs4843040	C	T	0	.	.	.	.	2 motifs	4 hits	.	85kb 5' of AKAP13	.	yes	no	no	5	minimum
rs4843040	15	85313364	0.9	rs8038403	G	T	0	3 tissues	14 tissues	9 tissues	ZNF263	3 motifs	4 hits	.	67kb 5' of AKAP13	.	NA	NA	yes	3a	medium
rs4843040	15	85330306	0.9	rs6497006	T	C	1	19 tissues	5 tissues	33 tissues	6 proteins	Nkx2	4 hits	.	50kb 5' of AKAP13	.	NA	NA	yes	3a	medium
rs4843040	15	85361540	0.8	rs8023859	A	T	0	HRT	2 tissues	2 tissues	5 proteins	8 motifs	3 hits	.	19kb 5' of AKAP13	.	NA	NA	yes	3a	medium
rs2034809	15	101015194	1	rs2034809	G	A	0	.	5 tissues	2 tissues	CTCF	6 motifs	3 hits	GTEx2015_v6,Skin_Sun_Exposed_Lower_leg,LRRK1,4.24414865387571e-06	LRRK1	intronic	yes	yes	yes	4	minimum
rs930847	15	101018357	1	rs930847	G	T	1	BLD	8 tissues	8 tissues	.	.	2 hits	.	LRRK1	intronic	yes	yes	yes	5	minimum
rs752092	15	101241729	1	rs752092	A	G	0	BLD	7 tissues	3 tissues	.	AP-1	1 hit	.	CHSY1	intronic	yes	yes	yes	5	minimum
rs35193497	16	88287305	0.92	rs7501402	A	T	0	.	BLD	2 tissues	4 proteins	2 motifs	.	.	173kb 5' of ZNF469	.	NA	NA	yes	2b	maximum
rs35193497	16	88291215	1	rs35193497	T	G	0	ESDR	SPLN	.	.	5 motifs	.	.	169kb 5' of ZNF469	.	yes	yes	yes	5	minimum
rs28687756	16	88295322	1	rs28687756	T	G	0	.	3 tissues	.	.	5 motifs	.	.	165kb 5' of ZNF469	.	yes	no	no	6	minimum
rs34622723	17	7519764	1	rs34622723	TCA	T	0	.	.	.	.	5 motifs	.	.	5.1kb 3' of POLR2A	.	no	no	no	5	minimum
rs4792535	17	14661813	1	rs4792535	C	T	0	.	.	.	.	Zic	.	.	316kb 3' of HS3ST3B1	.	no	no	no	6	minimum
rs8133436	21	46099621	1	rs8133436	T	C	0	18 tissues	3 tissues	18 tissues	CTCF	2 motifs	1 hit	.	COL6A2	intronic	yes	yes	yes	4	minimum
rs71313931	22	19972661	1	rs71313931	C	G	0	.	10 tissues	3 tissues	2 proteins	6 motifs	8 hits	.	ARVCF	intronic	yes	yes	yes	2b	maximum
rs71313931	22	19972675	1	rs71313932	G	C	0	.	10 tissues	3 tissues	2 proteins	7 motifs	8 hits	.	ARVCF	intronic	NA	NA	yes	2b	maximum
rs71313931	22	19982173	0.88	rs2240716	C	T	0	.	6 tissues	BLD	ERALPHA_A	Maf	9 hits	.	ARVCF	intronic	NA	NA	yes	1f	maximum
rs71313931	22	19985036	0.93	rs2238784	G	A	0	6 tissues	17 tissues	5 tissues	ETS1	2 motifs	8 hits	.	ARVCF	intronic	NA	NA	yes	2b	maximum
rs71313931	22	19987921	0.93	rs2238786	A	G	0	SKIN	14 tissues	5 tissues	.	.	9 hits	.	ARVCF	intronic	NA	NA	yes	1f	maximum
rs71313931	22	19989322	0.93	rs756653	G	A	0	.	7 tissues	2 tissues	HDAC8	2 motifs	9 hits	.	ARVCF	intronic	NA	NA	yes	1f	maximum
rs71313931	22	19999679	0.9	rs7285377	G	T	0	.	15 tissues	6 tissues	2 proteins	2 motifs	10 hits	.	ARVCF	intronic	NA	NA	yes	1f	maximum
rs71313931	22	20000644	0.9	rs4819852	G	A	0	LIV	15 tissues	3 tissues	.	DMRT4	10 hits	.	ARVCF	intronic	NA	NA	yes	1f	maximum
rs71313931	22	20002089	0.9	rs2073743	C	G	0	.	15 tissues	3 tissues	ZNF263	.	10 hits	.	ARVCF	intronic	NA	NA	yes	1f	maximum
Table shows annotation for the 54 lead variants (in bold) and those in high LD with maximum or medium evidence of being regulatory variants according to their Regulome DB score.
*rs762358785 (hg19, 13:41112152) was not found in 1000 Genomes Phase 1 data and could not be examined
**SNPs that showed an eQTL effect in skin
± Lead SNPs (n=45) that show evidence to overlap with at least 2 regulatory elements of the ENCODE data were labeled as "yes"
† Lead SNPs (n=22) that show evidence to overlap with at least 3 regulatory elements of the ENCODE data were labeled as "yes"
