# Supplementary material for: Cross-ancestry genome-wide association analysis of corneal thickness strengthens link between complex and Mendelian eye diseases
Source: Nat Commun. 2018 May 14;9:1864. doi: 10.1038/s41467-018-03646-6 (PMC5951816; doi:10.1038/s41467-018-03646-6)
Supplement: Supplementary file 7 — Supplementary Data 4 [file 41467_2018_3646_MOESM7_ESM.xlsx]

## Sheet: STable11_VEGAS2_pathways_10kb
Supplementary Data 4: Top 30 biosystems gene-set or pathways observed through pathway analysis of gene-based p-values obtained using VEGAS2, using a 10kb window. In following table the gene-set or pathway ID comprises the BiosystemID_SourceDatabaseID_SourceDatabaseTerm
Pathway or gene-set	nGenes_EURO	p_EURO	Genes_EURO	nGenes_ASN	p_ASN	Genes_ASN	Combined_p_FishersMethod	p_INRICH (rank)	rank_INRICH
1270245_R-HSA-1474290_Collagen_formation	68	9.99999e-07	PLOD1_COL16A1_COL8A2_COL9A2_COL24A1_COL11A1_CTSS_LAMC2_COLGALT2_LAMB3_LOXL3_ITGA6_COL5A2_COL4A3_COL6A3_CRTAP_COL7A1_COL8A1_COL6A6_PCOLCE2_PLOD2_ADAMTS3_COL25A1_TLL1_LOX_COL23A1_ADAMTS2_COL11A2_DST_COL9A1_COL12A1_COL10A1_COL28A1_COL1A2_PCOLCE_COL26A1_CTSB_BMP1_LOXL2_COL14A1_COL22A1_PLEC_CTSL_CTSV_COL15A1_COL27A1_COL5A1_COL13A1_ADAMTS14_TLL2_LOXL4_COL17A1_CD151_SERPINH1_MMP13_COL2A1_COL4A2_PPIB_LOX…	66	4.19999e-05	PLOD1_COL16A1_COL8A2_COL9A2_COL24A1_COL11A1_CTSS_LAMC2_COLGALT2_LAMB3_LOXL3_ITGA6_COL5A2_COL4A3_COL6A3_CRTAP_COL7A1_COL8A1_COL6A6_PCOLCE2_PLOD2_ADAMTS3_COL25A1_TLL1_LOX_COL23A1_ADAMTS2_COL11A2_DST_COL9A1_COL12A1_COL10A1_COL28A1_COL1A2_COL26A1_CTSB_BMP1_LOXL2_COL14A1_COL22A1_PLEC_CTSL_CTSV_COL15A1_COL27A1_COL5A1_COL13A1_ADAMTS14_TLL2_LOXL4_COL17A1_CD151_SERPINH1_MMP13_COL2A1_COL4A2_PPIB_LOXL1_COL1…	1.04552e-09	0.0101088	64
499609_GO:0030199_collagen_fibril_organization	37	5e-06	COL11A1_DDR2_DPT_FMOD_TGFB2_MIA3_CYP1B1_COL5A2_ADAMTS3_SFRP2_LOX_ADAMTS2_FOXC1_TNXA_COL11A2_COL12A1_COL1A2_PLOD3_LOXL2_COL14A1_TGFBR1_COL5A1_MKX_ADAMTS14_P4HA1_SERPINH1_COL2A1_LUM_GREM1_ANXA2_ACAN_FOXC2_SERPINF2_NF1_COL1A1_COL5A3_MMP11	35	4.39999e-05	COL11A1_DDR2_DPT_FMOD_TGFB2_MIA3_CYP1B1_COL5A2_ADAMTS3_LOX_ADAMTS2_FOXC1_COL11A2_COL12A1_COL1A2_PLOD3_LOXL2_COL14A1_TGFBR1_COL5A1_MKX_ADAMTS14_P4HA1_SERPINH1_COL2A1_LUM_GREM1_ANXA2_ACAN_FOXC2_SERPINF2_NF1_COL1A1_COL5A3_MMP11	5.11221e-09	9.99724e-05	4
500302_GO:0031012_extracellular_matrix	321	9.99999e-07	MMP23B_MFAP2_WNT4_MATN1_COL16A1_COL8A2_COL9A2_PODN_COL24A1_TGFBR3_F3_COL11A1_WNT2B_ADAMTSL4_RPTN_BCAN_APCS_ADAMTS4_OLFML2B_DPT_DNM3_TNR_LAMC2_HMCN1_LAD1_OPTC_LAMB3_USH2A_TGFB2_LEFTY2_WNT3A_NID1_ZP4_PXDN_MATN3_EMILIN1_LTBP1_VIT_EFEMP1_IL1RL1_FBLN7_ITGA6_COL5A2_FN1_IHH_SERPINE2_COL4A3_COL6A3_GPC1_LMCD1_TIMP4_WNT7A_COLQ_CRTAP_CLEC3B_COL7A1_DAG1_WNT5A_ADAMTS9_COL8A1_IMPG2_CCDC80_COL6A6_PLSCR1_AHSG_MU…	307	0.000599988	MFAP2_WNT4_MATN1_COL16A1_COL8A2_COL9A2_PODN_COL24A1_TGFBR3_F3_COL11A1_WNT2B_ADAMTSL4_BCAN_ADAMTS4_OLFML2B_DPT_DNM3_TNR_LAMC2_HMCN1_LAD1_FMOD_LAMB3_USH2A_TGFB2_LEFTY2_WNT3A_NID1_ZP4_PXDN_MATN3_EMILIN1_LTBP1_VIT_EFEMP1_IL1RL1_FBLN7_ITGA6_COL5A2_FN1_IHH_SERPINE2_COL4A3_COL6A3_GPC1_LMCD1_TIMP4_WNT7A_COLQ_CRTAP_CLEC3B_COL7A1_DAG1_WNT5A_ADAMTS9_COL8A1_IMPG2_CCDC80_COL6A6_PLSCR1_AHSG_MUC4_DLG1_SPON2_CPZ…	1.33402e-08	0.000172195	7
507369_GO:0044420_extracellular_matrix_component	120	9.99999e-07	VWA1_MFAP2_HSPG2_COL8A2_COL9A2_COL11A1_DNM3_TNR_LAMC2_HMCN1_LAD1_LAMB3_USH2A_NID1_LTBP1_EFEMP1_ITGA6_COL5A2_FN1_COL4A3_COL6A3_COLQ_COL7A1_DAG1_COL8A1_CCDC80_DLG1_AMTN_ALB_FRAS1_SNCA_NPNT_PRSS12_FREM3_SLC1A3_EGFLAM_ERBB2IP_THBS4_FBN2_TGFBI_RELL2_SPARC_COL11A2_TINAG_DST_COL9A1_COL12A1_LAMA4_LAMA2_SMOC2_THBS2_COL28A1_VWC2_ELN_COL1A2_ACHE_LAMB4_PTPRZ1_PTN_LOXL2_MATN2_COL14A1_FREM1_ANXA2P2_COL15A1_COL…	118	0.00097998	MFAP2_HSPG2_COL8A2_COL9A2_COL11A1_DNM3_TNR_LAMC2_HMCN1_LAD1_LAMB3_USH2A_NID1_LTBP1_EFEMP1_ITGA6_COL5A2_FN1_COL4A3_COL6A3_COLQ_COL7A1_DAG1_COL8A1_CCDC80_DLG1_AMTN_ALB_FRAS1_SNCA_NPNT_PRSS12_FREM3_SLC1A3_EGFLAM_ERBB2IP_THBS4_FBN2_TGFBI_RELL2_SPARC_COL11A2_TINAG_DST_COL9A1_COL12A1_LAMA4_LAMA2_SMOC2_THBS2_COL28A1_VWC2_ELN_COL1A2_ACHE_LAMB4_PTPRZ1_PTN_LOXL2_MATN2_COL14A1_FREM1_ANXA2P2_COL15A1_COL27A1_…	2.13082e-08	0.000894479	15
1270244_R-HSA-1474244_Extracellular_matrix_organization	199	9.99999e-07	AGRN_PLOD1_MFAP2_HSPG2_SDC3_COL16A1_COL8A2_COL9A2_COL24A1_VCAM1_COL11A1_ITGA10_CTSK_ADAM15_BCAN_NCSTN_ADAMTS4_DDR2_TNR_LAMC2_COLGALT2_FMOD_LAMB3_TGFB2_NID1_ADAM17_SDC1_LTBP1_NRXN1_EFEMP1_BMP10_LOXL3_LOC100505984_ITGA6_ITGA4_ITGAV_COL5A2_FN1_COL4A3_COL6A3_FBLN2_CRTAP_ITGA9_COL7A1_DAG1_ADAMTS9_COL8A1_CD47_ITGB5_COL6A6_PCOLCE2_PLOD2_KDR_ADAMTS3_SPP1_COL25A1_FGF2_FGG_TLL1_CASP3_KLKB1_ADAMTS16_ITGA2_H…	192	0.00101998	PLOD1_MFAP2_HSPG2_SDC3_COL16A1_COL8A2_COL9A2_COL24A1_VCAM1_COL11A1_ITGA10_CTSS_ADAM15_BCAN_NCSTN_ADAMTS4_DDR2_TNR_LAMC2_COLGALT2_FMOD_LAMB3_TGFB2_NID1_ADAM17_SDC1_LTBP1_NRXN1_EFEMP1_BMP10_LOXL3_LOC100505984_ITGA6_ITGA4_ITGAV_COL5A2_FN1_COL4A3_COL6A3_FBLN2_CRTAP_ITGA9_COL7A1_DAG1_ADAMTS9_COL8A1_CD47_ITGB5_COL6A6_PCOLCE2_PLOD2_KDR_ADAMTS3_SPP1_COL25A1_FGF2_FGG_TLL1_CASP3_KLKB1_ADAMTS16_ITGA2_HAPLN1…	2.21371e-08	0.000347713	10
490653_GO:0005578_proteinaceous_extracellular_matrix	274	9.99999e-07	MMP23B_MFAP2_WNT4_MATN1_COL16A1_COL8A2_COL9A2_PODN_COL24A1_TGFBR3_COL11A1_WNT2B_ADAMTSL4_RPTN_BCAN_ADAMTS4_OLFML2B_DPT_MYOC_TNR_LAMC2_HMCN1_LAD1_OPTC_LAMB3_USH2A_WNT3A_NID1_ZP4_PXDN_MATN3_EMILIN1_LTBP1_VIT_EFEMP1_IL1RL1_FBLN7_ITGA6_COL5A2_FN1_IHH_COL4A3_COL6A3_GPC1_TIMP4_WNT7A_COLQ_CRTAP_COL7A1_DAG1_WNT5A_ADAMTS9_COL8A1_IMPG2_CCDC80_COL6A6_MUC4_DLG1_SPON2_CPZ_SLIT2_ENAM_ADAMTS3_ALB_FRAS1_MEPE_SNC…	261	0.00109989	MFAP2_WNT4_MATN1_COL16A1_COL8A2_COL9A2_PODN_COL24A1_TGFBR3_COL11A1_WNT2B_ADAMTSL4_BCAN_ADAMTS4_OLFML2B_DPT_MYOC_TNR_LAMC2_HMCN1_LAD1_FMOD_LAMB3_USH2A_WNT3A_NID1_ZP4_PXDN_MATN3_EMILIN1_LTBP1_VIT_EFEMP1_IL1RL1_FBLN7_ITGA6_COL5A2_FN1_IHH_COL4A3_COL6A3_GPC1_TIMP4_WNT7A_COLQ_CRTAP_COL7A1_DAG1_WNT5A_ADAMTS9_COL8A1_IMPG2_CCDC80_COL6A6_MUC4_DLG1_SPON2_CPZ_SLIT2_ENAM_ADAMTS3_ALB_FRAS1_MEPE_SNCA_NPNT_NDNF_…	2.37885e-08	0.000582455	12
499895_GO:0030574_collagen_catabolic_process	55	7.99999e-06	COL16A1_COL8A2_COL9A2_COL11A1_CTSK_ADAM15_ADAM17_COL5A2_COL4A3_COL6A3_COL7A1_COL8A1_COL6A6_ADAMTS3_COL25A1_COL23A1_ADAMTS2_COL11A2_COL9A1_COL12A1_COL10A1_COL1A2_COL26A1_PRSS2_CTSB_ADAM9_MMP16_COL14A1_CTSL_COL15A1_COL5A1_COL13A1_ADAMTS14_COL17A1_CTSD_MMP26_MMP13_COL2A1_MMP19_COL4A2_MMP14_ADAM10_FURIN_MMP2_MMP15_COL1A1_MRC2_ELANE_COL5A3_PEPD_KLK6_MMP9_COL9A3_COL6A2_MMP11	54	0.000149999	COL16A1_COL8A2_COL9A2_COL11A1_CTSS_ADAM15_ADAM17_COL5A2_COL4A3_COL6A3_COL7A1_COL8A1_COL6A6_ADAMTS3_COL25A1_COL23A1_ADAMTS2_COL11A2_COL9A1_COL12A1_COL10A1_COL1A2_COL26A1_PRSS2_CTSB_ADAM9_MMP16_COL14A1_CTSL_COL15A1_COL5A1_COL13A1_ADAMTS14_COL17A1_CTSD_MMP26_MMP13_COL2A1_COL4A2_MMP14_ADAM10_FURIN_MMP2_MMP15_COL1A1_MRC2_ELANE_COL5A3_PEPD_KLK6_MMP9_COL9A3_COL6A2_MMP11	2.58489e-08	0.0162024	80
490452_GO:0005201_extracellular_matrix_structural_constituent	55	0.000149999	MATN1_TINAGL1_COL8A2_COL9A2_COL24A1_COL11A1_TUFT1_LAMC1_OPTC_PXDN_MATN3_EMILIN1_COL5A2_COL4A3_FBLN2_IMPG2_MUC4_STATH_ENAM_MEPE_FBN2_COL11A2_COL9A1_COL12A1_IMPG1_LAMA4_ELN_TFPI2_COL1A2_MUC17_LAMB1_COL14A1_COL15A1_COL27A1_COL5A1_TECTB_MUC6_EFEMP2_TECTA_CD4_MFAP5_MGP_COL2A1_LUM_COL4A2_FBN1_ACAN_COL1A1_EMILIN2_LAMA1_FBN3_COL5A3_COMP_COL9A3_FBLN1	53	9.99999e-06	MATN1_TINAGL1_COL8A2_COL9A2_COL24A1_COL11A1_TUFT1_LAMC1_CHI3L1_PXDN_MATN3_EMILIN1_COL5A2_COL4A3_FBLN2_IMPG2_MUC4_STATH_ENAM_MEPE_FBN2_COL11A2_COL9A1_COL12A1_IMPG1_LAMA4_ELN_COL1A2_MUC17_LAMB1_COL14A1_COL15A1_COL27A1_COL5A1_TECTB_MUC6_EFEMP2_TECTA_CD4_MFAP5_MGP_COL2A1_LUM_COL4A2_FBN1_ACAN_COL1A1_EMILIN2_LAMA1_FBN3_COL5A3_COL9A3_FBLN1	3.19764e-08	0.0013235	19
1270247_R-HSA-2022090_Assembly_of_collagen_fibrils_and_other_multimeric_structures	43	7.99999e-06	COL8A2_COL24A1_COL11A1_CTSS_LAMC2_LAMB3_LOXL3_ITGA6_COL5A2_COL4A3_COL6A3_COL7A1_COL8A1_COL6A6_TLL1_LOX_COL11A2_DST_COL10A1_COL1A2_PCOLCE_CTSB_BMP1_LOXL2_PLEC_CTSL_CTSV_COL15A1_COL27A1_COL5A1_TLL2_LOXL4_CD151_MMP13_COL2A1_COL4A2_LOXL1_COL1A1_ITGB4_LAMA3_COL5A3_MMP9_COL6A2	42	0.000309997	COL8A2_COL24A1_COL11A1_CTSS_LAMC2_LAMB3_LOXL3_ITGA6_COL5A2_COL4A3_COL6A3_COL7A1_COL8A1_COL6A6_TLL1_LOX_COL11A2_DST_COL10A1_COL1A2_CTSB_BMP1_LOXL2_PLEC_CTSL_CTSV_COL15A1_COL27A1_COL5A1_TLL2_LOXL4_CD151_MMP13_COL2A1_COL4A2_LOXL1_COL1A1_ITGB4_LAMA3_COL5A3_MMP9_COL6A2	5.16207e-08	0.00829508	53
507250_GO:0044243_multicellular_organism_catabolic_process	61	1.1e-05	COL16A1_COL8A2_COL9A2_COL11A1_CTSK_ADAM15_ADAM17_COL5A2_COL4A3_COL6A3_COL7A1_COL8A1_COL6A6_ADAMTS3_COL25A1_ENPEP_COL23A1_ADAMTS2_COL11A2_COL9A1_COL12A1_COL10A1_COL1A2_COL26A1_PRSS2_CTSB_ADAM9_MMP16_COL14A1_CTSL_COL15A1_CEL_COL5A1_COL13A1_ADAMTS14_COL17A1_CTSD_MMP26_MMP13_APOA4_COL2A1_MMP19_PLA2G1B_P2RX7_COL4A2_MMP14_ADAM10_FURIN_MMP2_MMP15_COL1A1_MRC2_ACE_ELANE_COL5A3_PEPD_KLK6_MMP9_COL9A3_COL6A2…	59	0.000299997	COL16A1_COL8A2_COL9A2_COL11A1_CTSS_ADAM15_ADAM17_COL5A2_COL4A3_COL6A3_COL7A1_COL8A1_COL6A6_ADAMTS3_COL25A1_ENPEP_COL23A1_ADAMTS2_COL11A2_COL9A1_COL12A1_COL10A1_COL1A2_COL26A1_PRSS2_CTSB_ADAM9_MMP16_COL14A1_CTSL_COL15A1_CEL_COL5A1_COL13A1_ADAMTS14_COL17A1_CTSD_MMP26_MMP13_COL2A1_PLA2G1B_P2RX7_COL4A2_MMP14_ADAM10_FURIN_MMP2_MMP15_COL1A1_MRC2_ACE_ELANE_COL5A3_PEPD_KLK6_MMP9_COL9A3_COL6A2_MMP11	6.77461e-08	0.0494153	153
1270246_R-HSA-1650814_Collagen_biosynthesis_and_modifying_enzymes	50	0.000129999	PLOD1_COL16A1_COL8A2_COL9A2_COL24A1_COL11A1_COLGALT2_COL5A2_COL4A3_COL6A3_CRTAP_COL7A1_COL8A1_COL6A6_PCOLCE2_PLOD2_ADAMTS3_COL25A1_TLL1_COL23A1_ADAMTS2_COL11A2_COL21A1_COL9A1_COL12A1_COL10A1_COL28A1_COL1A2_PCOLCE_COL26A1_BMP1_COL14A1_COL22A1_COL15A1_COL27A1_COL5A1_COL13A1_ADAMTS14_TLL2_COL17A1_SERPINH1_COL2A1_COL4A2_PPIB_COL1A1_P4HB_COL5A3_COLGALT1_COL20A1_COL6A2	48	2.59999e-05	PLOD1_COL16A1_COL8A2_COL9A2_COL24A1_COL11A1_COLGALT2_COL5A2_COL4A3_COL6A3_CRTAP_COL7A1_COL8A1_COL6A6_PCOLCE2_PLOD2_ADAMTS3_COL25A1_TLL1_COL23A1_ADAMTS2_COL11A2_COL21A1_COL9A1_COL12A1_COL10A1_COL28A1_COL1A2_COL26A1_BMP1_COL14A1_COL22A1_COL15A1_COL27A1_COL5A1_COL13A1_ADAMTS14_TLL2_COL17A1_SERPINH1_COL2A1_COL4A2_PPIB_COL1A1_COL5A3_COLGALT1_COL20A1_COL6A2	6.93074e-08	0.0685424	205
507243_GO:0044236_multicellular_organism_metabolic_process	82	8.99999e-06	COL16A1_COL8A2_BMP8A_COL9A2_OMA1_COL11A1_CTSK_ADAM15_ADAM17_GPR39_COL5A2_COL4A3_COL6A3_PPARG_COL7A1_COL8A1_COL6A6_TIPARP_PPARGC1A_ADAMTS3_COL25A1_ENPEP_GHR_ADRB2_COL23A1_ADAMTS2_COL11A2_CLIC5_TRAM2_COL9A1_COL12A1_COL10A1_ARG1_COL1A2_COL26A1_PRSS2_CTSB_ADRB3_ADAM9_MMP16_COL14A1_CTSL_COL15A1_CEL_COL5A1_AKR1C3_COL13A1_ADAMTS14_COL17A1_ADRB1_CTSD_MMP26_SERPINH1_MMP13_APOA4_COL2A1_MMP19_TRPV4_PLA2G1B_…	78	0.000549995	COL16A1_COL8A2_BMP8A_COL9A2_OMA1_COL11A1_CTSS_ADAM15_ADAM17_GPR39_COL5A2_COL4A3_COL6A3_PPARG_COL7A1_COL8A1_COL6A6_TIPARP_PPARGC1A_ADAMTS3_COL25A1_ENPEP_GHR_ADRB2_COL23A1_ADAMTS2_COL11A2_CLIC5_TRAM2_COL9A1_COL12A1_COL10A1_ARG1_COL1A2_COL26A1_PRSS2_CTSB_ADAM9_MMP16_COL14A1_CTSL_COL15A1_CEL_COL5A1_AKR1C3_COL13A1_ADAMTS14_COL17A1_ADRB1_CTSD_MMP26_SERPINH1_MMP13_COL2A1_TRPV4_PLA2G1B_P2RX7_COL4A2_MMP14…	9.96122e-08	0.00310156	29
502185_GO:0032963_collagen_metabolic_process	61	2.3e-05	COL16A1_COL8A2_COL9A2_COL11A1_CTSK_ADAM15_ADAM17_COL5A2_COL4A3_COL6A3_COL7A1_COL8A1_COL6A6_ADAMTS3_COL25A1_COL23A1_ADAMTS2_COL11A2_TRAM2_COL9A1_COL12A1_COL10A1_ARG1_COL1A2_COL26A1_PRSS2_CTSB_ADAM9_MMP16_COL14A1_CTSL_COL15A1_COL5A1_COL13A1_ADAMTS14_COL17A1_CTSD_MMP26_SERPINH1_MMP13_COL2A1_MMP19_P2RX7_COL4A2_MMP14_HIF1A_ADAM10_FURIN_MMP2_MMP15_COL1A1_MRC2_ELANE_COL5A3_PEPD_KLK6_ID1_MMP9_COL9A3_COL6…	59	0.000269997	COL16A1_COL8A2_COL9A2_COL11A1_CTSS_ADAM15_ADAM17_COL5A2_COL4A3_COL6A3_COL7A1_COL8A1_COL6A6_ADAMTS3_COL25A1_COL23A1_ADAMTS2_COL11A2_TRAM2_COL9A1_COL12A1_COL10A1_ARG1_COL1A2_COL26A1_PRSS2_CTSB_ADAM9_MMP16_COL14A1_CTSL_COL15A1_COL5A1_COL13A1_ADAMTS14_COL17A1_CTSD_MMP26_SERPINH1_MMP13_COL2A1_P2RX7_COL4A2_MMP14_HIF1A_ADAM10_FURIN_MMP2_MMP15_COL1A1_MRC2_ELANE_COL5A3_PEPD_KLK6_MMP9_COL9A3_COL6A2_MMP11	1.2356e-07	0.0506398	156
499352_GO:0022617_extracellular_matrix_disassembly	96	4.19999e-05	HSPG2_COL16A1_COL8A2_COL9A2_COL11A1_CTSK_ADAM15_BCAN_NCSTN_ADAMTS4_LAMC2_LAMB3_EXOC8_NID1_ADAM17_CAPG_COL5A2_FN1_COL4A3_COL6A3_KIF9_COL7A1_COL8A1_COL6A6_SPP1_COL25A1_TLL1_CASP3_KLKB1_FBN2_SH3PXD2B_COL23A1_FLOT1_COL11A2_COL9A1_COL12A1_COL10A1_PLG_ELN_COL1A2_COL26A1_LAMB1_PRSS2_CTSB_BMP1_ADAM9_MMP16_COL14A1_WASH1_CTSL_CTSV_COL15A1_GSN_ENG_COL5A1_COL13A1_TLL2_COL17A1_ADAM8_CTSD_CD44_CAPN1_MMP13_A2M_…	91	0.000149999	HSPG2_COL16A1_COL8A2_COL9A2_COL11A1_CTSS_ADAM15_BCAN_NCSTN_ADAMTS4_LAMC2_LAMB3_NID1_ADAM17_CAPG_COL5A2_FN1_COL4A3_COL6A3_KIF9_COL7A1_COL8A1_COL6A6_SPP1_COL25A1_TLL1_CASP3_KLKB1_FBN2_SH3PXD2B_COL23A1_COL11A2_COL9A1_COL12A1_COL10A1_PLG_ELN_COL1A2_COL26A1_LAMB1_PRSS2_CTSB_BMP1_ADAM9_MMP16_COL14A1_CTSL_CTSV_COL15A1_GSN_ENG_COL5A1_COL13A1_TLL2_COL17A1_ADAM8_CTSD_CD44_CAPN1_MMP13_A2M_COL2A1_DCN_LCP1_CO…	1.2526e-07	0.00186046	23
507266_GO:0044259_multicellular_organismal_macromolecule_metabolic_process	65	1.8e-05	COL16A1_COL8A2_COL9A2_COL11A1_CTSK_ADAM15_ADAM17_COL5A2_COL4A3_COL6A3_COL7A1_COL8A1_COL6A6_ADAMTS3_COL25A1_ENPEP_COL23A1_ADAMTS2_COL11A2_TRAM2_COL9A1_COL12A1_COL10A1_ARG1_COL1A2_COL26A1_PRSS2_CTSB_ADAM9_MMP16_COL14A1_CTSL_COL15A1_COL5A1_AKR1C3_COL13A1_ADAMTS14_COL17A1_CTSD_MMP26_SERPINH1_MMP13_COL2A1_MMP19_P2RX7_COL4A2_MMP14_HIF1A_ADAM10_FURIN_MMP2_MMP15_ACACA_COL1A1_MRC2_ACE_ELANE_COL5A3_PEPD_KL…	63	0.000479995	COL16A1_COL8A2_COL9A2_COL11A1_CTSS_ADAM15_ADAM17_COL5A2_COL4A3_COL6A3_COL7A1_COL8A1_COL6A6_ADAMTS3_COL25A1_ENPEP_COL23A1_ADAMTS2_COL11A2_TRAM2_COL9A1_COL12A1_COL10A1_ARG1_COL1A2_COL26A1_PRSS2_CTSB_ADAM9_MMP16_COL14A1_CTSL_COL15A1_COL5A1_AKR1C3_COL13A1_ADAMTS14_COL17A1_CTSD_MMP26_SERPINH1_MMP13_COL2A1_P2RX7_COL4A2_MMP14_HIF1A_ADAM10_FURIN_MMP2_MMP15_ACACA_COL1A1_MRC2_ACE_ELANE_COL5A3_PEPD_KLK6_MMP…	1.69056e-07	0.0601587	184
506148_GO:0043062_extracellular_structure_organization	284	9.99999e-07	VWA1_PLOD1_MFAP2_HSPG2_SDC3_COL16A1_COL8A2_COL9A2_COL24A1_VCAM1_COL11A1_ITGA10_CTSK_ADAM15_BCAN_NCSTN_ADAMTS4_OLFML2B_DDR2_DPT_TNR_LAMC2_COLGALT2_ELF3_FMOD_LAMB3_TGFB2_MIA3_WNT3A_AGT_EXOC8_NID1_PXDN_ADAM17_SDC1_MPV17_LTBP1_VIT_CYP1B1_FSHR_NRXN1_EFEMP1_BMP10_CAPG_ITGB6_ITGA6_ITGA4_ITGAV_COL5A2_FN1_IHH_COL4A3_COL6A3_FBLN2_CRTAP_ITGA9_KIF9_COL7A1_DAG1_COL8A1_ABI3BP_CD47_CCDC80_ITGB5_COL6A6_NPHP3_PLO…	273	0.00989901	PLOD1_MFAP2_HSPG2_SDC3_COL16A1_COL8A2_COL9A2_COL24A1_VCAM1_COL11A1_ITGA10_CTSS_ADAM15_BCAN_NCSTN_ADAMTS4_OLFML2B_DDR2_DPT_TNR_LAMC2_COLGALT2_ELF3_FMOD_LAMB3_TGFB2_MIA3_WNT3A_AGT_NID1_PXDN_ADAM17_SDC1_EMILIN1_LTBP1_VIT_CYP1B1_FSHR_NRXN1_EFEMP1_BMP10_CAPG_ITGB6_ITGA6_ITGA4_ITGAV_COL5A2_FN1_IHH_COL4A3_COL6A3_FBLN2_CRTAP_ITGA9_KIF9_COL7A1_DAG1_COL8A1_ABI3BP_CD47_CCDC80_ITGB5_COL6A6_NPHP3_PLOD2_APBB2_…	1.92346e-07	0.000717964	14
983705_GO:0098644_complex_of_collagen_trimers	17	2e-06	COL11A1_COL5A2_COL4A3_COL6A3_COL7A1_COL8A1_COL11A2_COL1A2_COL27A1_COL5A1_MMP13_COL2A1_DCN_COL4A2_COL1A1_COL5A3_COL6A1	17	0.0049995	COL11A1_COL5A2_COL4A3_COL6A3_COL7A1_COL8A1_COL11A2_COL1A2_COL27A1_COL5A1_MMP13_COL2A1_DCN_COL4A2_COL1A1_COL5A3_COL6A1	1.94188e-07	0.00326159	31
499608_GO:0030198_extracellular_matrix_organization	282	9.99999e-07	VWA1_PLOD1_MFAP2_HSPG2_SDC3_COL16A1_COL8A2_COL9A2_COL24A1_VCAM1_COL11A1_ITGA10_CTSK_ADAM15_BCAN_NCSTN_ADAMTS4_OLFML2B_DDR2_DPT_TNR_LAMC2_COLGALT2_ELF3_FMOD_LAMB3_TGFB2_MIA3_WNT3A_AGT_EXOC8_NID1_PXDN_ADAM17_SDC1_MPV17_LTBP1_VIT_CYP1B1_FSHR_NRXN1_EFEMP1_BMP10_CAPG_ITGB6_ITGA6_ITGA4_ITGAV_COL5A2_FN1_IHH_COL4A3_COL6A3_FBLN2_CRTAP_ITGA9_KIF9_COL7A1_DAG1_COL8A1_ABI3BP_CD47_CCDC80_ITGB5_COL6A6_PLOD2_APB…	271	0.011988	PLOD1_MFAP2_HSPG2_SDC3_COL16A1_COL8A2_COL9A2_COL24A1_VCAM1_COL11A1_ITGA10_CTSS_ADAM15_BCAN_NCSTN_ADAMTS4_OLFML2B_DDR2_DPT_TNR_LAMC2_COLGALT2_ELF3_FMOD_LAMB3_TGFB2_MIA3_WNT3A_AGT_NID1_PXDN_ADAM17_SDC1_EMILIN1_LTBP1_VIT_CYP1B1_FSHR_NRXN1_EFEMP1_BMP10_CAPG_ITGB6_ITGA6_ITGA4_ITGAV_COL5A2_FN1_IHH_COL4A3_COL6A3_FBLN2_CRTAP_ITGA9_KIF9_COL7A1_DAG1_COL8A1_ABI3BP_CD47_CCDC80_ITGB5_COL6A6_PLOD2_APBB2_KDR_AD…	2.30641e-07	0.000279197	8
983704_GO:0098643_banded_collagen_fibril	12	9.79998e-05	COL11A1_COL5A2_COL7A1_COL11A2_COL1A2_COL27A1_COL5A1_MMP13_COL2A1_LUM_COL1A1_COL5A3	12	0.000479995	COL11A1_COL5A2_COL7A1_COL11A2_COL1A2_COL27A1_COL5A1_MMP13_COL2A1_LUM_COL1A1_COL5A3	8.40702e-07	0.00331342	32
490656_GO:0005583_fibrillar_collagen_trimer	10	0.000639987	COL11A1_COL5A2_COL11A2_COL1A2_COL27A1_COL5A1_COL2A1_LUM_COL1A1_COL5A3	10	0.000129999	COL11A1_COL5A2_COL11A2_COL1A2_COL27A1_COL5A1_COL2A1_LUM_COL1A1_COL5A3	1.43949e-06	0.00908142	58
490676_GO:0005604_basement_membrane	86	7.99998e-05	VWA1_HSPG2_COL8A2_LAMC2_HMCN1_LAD1_LAMB3_USH2A_NID1_EFEMP1_ITGA6_FN1_COL4A3_COLQ_COL7A1_DAG1_COL8A1_CCDC80_DLG1_AMTN_ALB_FRAS1_NPNT_FREM3_EGFLAM_ERBB2IP_THBS4_TGFBI_RELL2_SPARC_TINAG_DST_LAMA4_LAMA2_SMOC2_THBS2_COL28A1_VWC2_ACHE_LAMB4_PTN_LOXL2_MATN2_FREM1_ANXA2P2_COL15A1_TNC_MEGF9_LAMC3_COL5A1_ENTPD2_ITGB1_MMRN2_GSTO1_SMC3_VWA2_CD151_EFEMP2_COL2A1_NTN4_FGF9_FREM2_COL4A2_ANG_NID2_SMOC1_PAPLN_FBN1…	85	0.00129987	HSPG2_COL8A2_LAMC2_HMCN1_LAD1_LAMB3_USH2A_NID1_EFEMP1_ITGA6_FN1_COL4A3_COLQ_COL7A1_DAG1_COL8A1_CCDC80_DLG1_AMTN_ALB_FRAS1_NPNT_FREM3_EGFLAM_ERBB2IP_THBS4_TGFBI_RELL2_SPARC_TINAG_DST_LAMA4_LAMA2_SMOC2_THBS2_COL28A1_VWC2_ACHE_LAMB4_PTN_LOXL2_MATN2_FREM1_ANXA2P2_COL15A1_TNC_MEGF9_LAMC3_COL5A1_ENTPD2_ITGB1_MMRN2_GSTO1_SMC3_VWA2_CD151_EFEMP2_COL2A1_NTN4_FGF9_FREM2_COL4A2_ANG_NID2_SMOC1_PAPLN_FBN1_ANXA…	1.77603e-06	0.00895498	56
490453_GO:0005581_collagen_trimer	67	0.00489951	C1QB_FCN3_COL16A1_COL8A2_COL9A2_COL24A1_COL11A1_COLEC11_EMILIN1_C1QL2_WDR33_COL5A2_COL4A3_COL6A3_COLQ_COL7A1_COL8A1_COL6A6_OTOL1_ADIPOQ_C1QTNF7_COL25A1_C1QTNF3_LOX_C1QTNF2_COL23A1_COL11A2_COL21A1_COL9A1_COL12A1_COL10A1_COL28A1_COL1A2_COL26A1_MSR1_SCARA3_CTHRC1_COLEC10_COL14A1_COL22A1_COL15A1_COL27A1_FCN1_C1QL3_MBL2_COL13A1_SFTPD_COL17A1_C1QTNF5_COL2A1_C1QL4_DCN_C1QTNF9_COL4A2_GLDN_C1QTNF8_C1QL1_C…	66	5.39999e-05	C1QB_FCN3_COL16A1_COL8A2_COL9A2_COL24A1_COL11A1_COLEC11_EMILIN1_C1QL2_WDR33_COL5A2_COL4A3_COL6A3_COLQ_COL7A1_COL8A1_COL6A6_OTOL1_ADIPOQ_C1QTNF7_COL25A1_C1QTNF3_LOX_C1QTNF2_COL23A1_COL11A2_COL21A1_COL9A1_COL12A1_COL10A1_COL28A1_COL1A2_COL26A1_MSR1_SCARA3_CTHRC1_COLEC10_COL14A1_COL22A1_COL15A1_COL27A1_FCN1_C1QL3_MBL2_COL13A1_SFTPD_COL17A1_C1QTNF5_COL2A1_DCN_C1QTNF9_COL4A2_GLDN_C1QTNF8_C1QL1_COL1A1_…	4.27157e-06	0.000554866	11
487440_GO:0001501_skeletal_system_development	373	4e-06	HES5_DHRS3_EPHA2_PAX7_HSPG2_RUNX3_EXTL1_WASF2_MATN1_BMP8B_COL9A2_PRDX1_TAL1_HSPB11_USP1_SLC35D1_CYR61_COL11A1_ALX3_WNT2B_TRIM45_TBX15_GJA5_SETDB1_SLC39A1_THBS3_BCAN_ADAMTS4_DDR2_PBX1_PRRX1_MYOC_PAPPA2_PTPRC_CACNA1S_PRELP_FLVCR1_TGFB2_MIA3_WNT9A_SOX11_MYCN_OSR1_MATN3_ASXL2_IFT172_SRD5A2_PKDCC_SIX2_MEIS1_CYP26B1_EIF2AK3_ARID5A_INSIG2_EN1_GLI2_ACVR2A_SP5_DLX2_SP3_HOXD1_PRKRA_FRZB_COL5A2_NAB1_SATB2_B…	358	0.0679321	HES5_DHRS3_EPHA2_PAX7_HSPG2_RUNX3_EXTL1_WASF2_MATN1_BMP8B_COL9A2_PRDX1_TAL1_HSPB11_SLC35D1_CYR61_COL11A1_ALX3_WNT2B_TRIM45_TBX15_GJA5_SETDB1_SLC39A1_THBS3_BCAN_ADAMTS4_DDR2_PBX1_PRRX1_MYOC_PAPPA2_PTPRC_CACNA1S_CHI3L1_FLVCR1_TGFB2_MIA3_WNT9A_SOX11_MYCN_OSR1_MATN3_ASXL2_IFT172_SRD5A2_PKDCC_SIX2_MEIS1_CYP26B1_EIF2AK3_INSIG2_EN1_GLI2_ACVR2A_SP5_DLX2_SP3_HOXD3_PRKRA_FRZB_COL5A2_NAB1_SATB2_BMPR2_IHH_IN…	4.37984e-06	5.10367e-06	1
1268735_R-HSA-5173214_O-glycosylation_of_TSR_domain-containing_proteins	34	7.99999e-06	ADAMTSL4_ADAMTS4_THSD7B_ADAMTS9_SEMA5B_SPON2_ADAMTS3_ADAMTS16_SEMA5A_ADAMTS12_ADAMTS6_ADAMTS19_ADAMTS2_THBS2_THSD7A_SSPO_SBSPON_ADAMTSL1_ADAMTSL2_ADAMTS14_SPON1_ADAMTS15_ADAMTS20_THSD1_THBS1_THSD4_ADAMTS7_ADAMTSL3_ADAMTS17_ADAMTS18_ADAMTSL5_ADAMTS10_ADAMTS5_POFUT2	33	0.046953	ADAMTSL4_ADAMTS4_THSD7B_ADAMTS9_SEMA5B_SPON2_ADAMTS3_ADAMTS16_SEMA5A_ADAMTS12_ADAMTS6_ADAMTS19_ADAMTS2_THBS2_THSD7A_SSPO_SBSPON_ADAMTSL1_ADAMTSL2_ADAMTS14_SPON1_ADAMTS15_ADAMTS20_THBS1_THSD4_ADAMTS7_ADAMTSL3_ADAMTS17_ADAMTS18_ADAMTSL5_ADAMTS10_ADAMTS5_POFUT2	5.93286e-06	0.0578763	172
490613_GO:0005504_fatty_acid_binding	29	0.00133997	ID3_FABP3_SCP2_SH3GLB1_S100A8_OXER1_FABP1_VIL1_UGT1A8_PPARG_ACOX2_GAP43_ALB_SNCA_ADH5_FABP2_PPARD_FABP4_HRSP12_LPAR1_PTGDS_FFAR4_STX3_ALOX5AP_NDUFAB1_ARHGDIA_INSR_APOC1_HNF4A	28	0.000679986	ID3_FABP3_SCP2_SH3GLB1_S100A9_OXER1_FABP1_VIL1_UGT1A8_PPARG_ACOX2_GAP43_ALB_SNCA_ADH5_FABP2_PPARD_FABP4_HRSP12_LPAR1_PTGDS_FFAR4_STX3_ALOX5AP_NDUFAB1_INSR_APOC1_HNF4A	1.35841e-05	0.379446	1093
516560_GO:0071636_positive_regulation_of_transforming_growth_factor_beta_production	13	0.000419996	XCL1_PTGS2_CD34_ATF2_CREB1_WNT11_LUM_THBS1_SMAD3_CX3CL1_SERPINF2_LGALS9_SERPINB7	13	0.0039996	XCL1_PTGS2_CD34_ATF2_CREB1_WNT11_LUM_THBS1_SMAD3_CX3CL1_SERPINF2_LGALS9_SERPINB7	2.4016e-05	1.08996e-05	2
504168_GO:0034976_response_to_endoplasmic_reticulum_stress	195	0.000239998	UBE2J2_UBE4B_TARDBP_FBXO6_ZBTB17_JUN_CTH_CREB3L4_SHC1_LMNA_HDGF_UFC1_ATF6_FAM129A_PPP1R15B_YOD1_ATF3_PDIA6_PREB_EIF2AK2_ERLEC1_GFPT1_AUP1_RNF103_EIF2AK3_NCK2_BCL2L11_UBXN4_NFE2L2_DNAJC10_DNAJB2_RHBDD1_EDEM1_TATDN2_STT3B_USP19_SELK_GSK3B_PDIA5_SEC61A1_UBA5_SRPRB_NCK1_SERP1_SEC62_USP13_EIF2B5_DNAJB11_TMEM129_ADD1_WFS1_UBE2K_TMEM33_CXCL8_SEC31A_RNF175_MARCH6_TTC23L_PIK3R1_COL4A3BP_THBS4_ATG10_STC2_F…	180	0.010989	UBE2J2_UBE4B_TARDBP_FBXO6_ZBTB17_JUN_CTH_CREB3L4_LMNA_HDGF_ATF6_FAM129A_PPP1R15B_YOD1_ATF3_PDIA6_PREB_EIF2AK2_ERLEC1_GFPT1_AUP1_RNF103_EIF2AK3_NCK2_BCL2L11_UBXN4_NFE2L2_DNAJC10_DNAJB2_RHBDD1_EDEM1_TATDN2_STT3B_USP19_SELK_GSK3B_PDIA5_SEC61A1_UBA5_SRPRB_NCK1_SERP1_SEC62_USP13_EIF2B5_DNAJB11_TMEM129_ADD1_WFS1_UBE2K_TMEM33_SEC31A_RNF175_MARCH6_TTC23L_PIK3R1_COL4A3BP_THBS4_ATG10_STC2_FAF2_SSR1_TXNDC5_…	3.65159e-05	0.0917102	241
750963_GO:0036041_long-chain_fatty_acid_binding	12	0.00609939	FABP3_SCP2_S100A8_OXER1_VIL1_PPARG_GAP43_PPARD_HRSP12_LPAR1_STX3_ALOX5AP	12	0.00169983	FABP3_SCP2_S100A9_OXER1_VIL1_PPARG_GAP43_PPARD_HRSP12_LPAR1_STX3_ALOX5AP	0.000129358	0.529173	1717
1268734_R-HSA-5173105_O-linked_glycosylation	88	8.19998e-05	ST3GAL3_ST6GALNAC3_ADAMTSL4_MUC1_ADAMTS4_GALNT2_GALNT14_B3GNT2_THSD7B_GALNT13_GALNT5_GALNT3_B3GNT7_GALNT15_ADAMTS9_SEMA5B_MUC13_A4GNT_B3GNT5_ST6GAL1_MUC4_SPON2_MUC7_ADAMTS3_GALNT7_ADAMTS16_SEMA5A_ADAMTS12_ADAMTS6_GCNT4_ADAMTS19_GALNT10_ADAMTS2_MUC21_THBS2_C1GALT1_THSD7A_WBSCR17_MUC17_SSPO_GALNT11_SBSPON_ST3GAL1_ADAMTSL1_GCNT1_GALNT12_ST6GALNAC4_ADAMTSL2_ADAMTS14_MUC5B_GALNT18_SPON1_MUC15_B3GNT6_S…	84	0.130869	ST3GAL3_ST6GALNAC3_ADAMTSL4_MUC1_ADAMTS4_GALNT2_GALNT14_B3GNT2_THSD7B_GALNT13_GALNT5_GALNT3_B3GNT7_GALNT15_ADAMTS9_SEMA5B_MUC13_A4GNT_B3GNT5_ST6GAL1_MUC4_SPON2_MUC7_ADAMTS3_GALNT7_ADAMTS16_SEMA5A_ADAMTS12_ADAMTS6_GCNT4_ADAMTS19_GALNT10_ADAMTS2_THBS2_C1GALT1_THSD7A_WBSCR17_MUC17_SSPO_GALNT11_SBSPON_ST3GAL1_ADAMTSL1_GCNT1_GALNT12_ST6GALNAC4_ADAMTSL2_ADAMTS14_MUC5B_GALNT18_SPON1_MUC15_B3GNT6_ST3GAL4…	0.000133522	0.123747	319
487718_GO:0001822_kidney_development	246	3.2e-05	HES5_TP73_CTNNBIP1_WNT4_ID3_HEYL_PCSK9_TACSTD2_HS2ST1_HMGCS2_APH1A_PYGO2_VANGL2_PBX1_ALDH9A1_NPHS2_REN_CD34_PROX1_CENPF_AGT_NID1_KIF26B_SOX11_ID2_ODC1_OSR1_SDC1_MPV17_SIX2_EPCAM_WDPCP_POU3F3_BCL2L11_PAX8_GLI2_HOXD11_STAT1_CXCR2_WNT6_EPHA4_COL4A3_TRAF3IP1_RARB_ACVR2B_CTNNB1_LAMB2_HYAL2_ROBO2_KLF15_NPHP3_AGTR1_WWTR1_MME_TIPARP_ADIPOQ_HES1_DLG1_WFS1_PROM1_SLIT2_PDGFRA_PPAT_FRAS1_PKD2_TET2_NPNT_LEF1_…	229	0.474525	HES5_TP73_CTNNBIP1_WNT4_ID3_HEYL_PCSK9_TACSTD2_HS2ST1_HMGCS2_APH1A_VANGL2_PBX1_ALDH9A1_NPHS2_REN_CD34_PROX1_CENPF_AGT_NID1_KIF26B_SOX11_ODC1_OSR1_SDC1_SIX2_EPCAM_WDPCP_POU3F3_BCL2L11_PAX8_GLI2_HOXD11_STAT1_CXCR2_WNT6_EPHA4_COL4A3_TRAF3IP1_RARB_ACVR2B_CTNNB1_LAMB2_ROBO2_KLF15_NPHP3_AGTR1_WWTR1_MME_TIPARP_ADIPOQ_HES1_DLG1_WFS1_PROM1_SLIT2_PDGFRA_PPAT_FRAS1_PKD2_TET2_NPNT_LEF1_ENPEP_SPRY1_FAT4_SMAD1…	0.000183663	0.000105599	5
