# Supplementary material for: Cross-ancestry genome-wide association analysis of corneal thickness strengthens link between complex and Mendelian eye diseases
Source: Nat Commun. 2018 May 14;9:1864. doi: 10.1038/s41467-018-03646-6 (PMC5951816; doi:10.1038/s41467-018-03646-6)
Supplement: Supplementary file 8 — Supplementary Data 5 [file 41467_2018_3646_MOESM8_ESM.xlsx]

## Sheet: STable13_VEGAS2_pathways 200kb
Supplementary Data 5: Top 30 biosystems gene-set or pathways observed through pathway analysis of gene-based p-values obtained using VEGAS2 using a 200kb-window. In following table the gene-set or pathway ID comprises the BiosystemID_SourceDatabaseID_SourceDatabaseTerm
Pathway or gene-set	nGenes_EURO	p_EURO	Genes_EURO	nGenes_ASN	p_ASN	Genes_ASN	Combined_p_FishersMethod
1271997_GO:0036503_ERAD_pathway	68	0.000269997	UBE2J2_FBXO6_EDEM3_YOD1_ERLEC1_AUP1_RNF103_UBXN4_DNAJC10_DNAJB2_RHBDD1_EDEM1_STT3B_USP19_USP13_TMEM129_WFS1_RNF175_MARCH6_FAF2_RNF5_UBE2J1_PARK2_GET4_PSMC2_DNAJB9_TMUB1_UBXN8_ERLIN2_TMEM67_DERL1_RNF139_VCP_UBQLN1_SEC61B_KIAA0368_HSPA5_TOR1A_MAN1B1_ERLIN1_BRSK2_PSMC3_SYVN1_RNF121_OS9_HSP90B1_TRIM13_PSMC6_JKAMP_SEL1L_PSMC1_ATXN3_VIMP_STUB1_HERPUD1_DERL2_TRIM25_PSMC5_NPLOC4_PSMC4_HM13_EDEM2_UBE2G2_U…	68	2e-05	UBE2J2_FBXO6_EDEM3_YOD1_ERLEC1_AUP1_RNF103_UBXN4_DNAJC10_DNAJB2_RHBDD1_EDEM1_STT3B_USP19_USP13_TMEM129_WFS1_RNF175_MARCH6_FAF2_RNF5_UBE2J1_PARK2_GET4_PSMC2_DNAJB9_TMUB1_UBXN8_ERLIN2_TMEM67_DERL1_RNF139_VCP_UBQLN1_SEC61B_KIAA0368_HSPA5_TOR1A_MAN1B1_ERLIN1_BRSK2_PSMC3_SYVN1_RNF121_OS9_HSP90B1_TRIM13_PSMC6_JKAMP_SEL1L_PSMC1_ATXN3_VIMP_STUB1_HERPUD1_DERL2_TRIM25_PSMC5_NPLOC4_PSMC4_HM13_EDEM2_UBE2G2_U…	1.08198e-07
499811_GO:0030433_ER-associated_ubiquitin-dependent_protein_catabolic_process	57	0.000339997	UBE2J2_FBXO6_EDEM3_YOD1_ERLEC1_AUP1_RNF103_UBXN4_DNAJC10_DNAJB2_EDEM1_STT3B_USP19_TMEM129_WFS1_RNF175_FAF2_RNF5_UBE2J1_PSMC2_DNAJB9_TMUB1_UBXN8_ERLIN2_TMEM67_DERL1_VCP_UBQLN1_SEC61B_KIAA0368_HSPA5_TOR1A_MAN1B1_ERLIN1_PSMC3_SYVN1_RNF121_OS9_HSP90B1_TRIM13_PSMC6_JKAMP_SEL1L_PSMC1_VIMP_AMFR_DERL2_PSMC5_NPLOC4_PSMC4_EDEM2_UBE2G2_UFD1L_SDF2L1_DERL3_RNF185_FOXRED2	57	1.8e-05	UBE2J2_FBXO6_EDEM3_YOD1_ERLEC1_AUP1_RNF103_UBXN4_DNAJC10_DNAJB2_EDEM1_STT3B_USP19_TMEM129_WFS1_RNF175_FAF2_RNF5_UBE2J1_PSMC2_DNAJB9_TMUB1_UBXN8_ERLIN2_TMEM67_DERL1_VCP_UBQLN1_SEC61B_KIAA0368_HSPA5_TOR1A_MAN1B1_ERLIN1_PSMC3_SYVN1_RNF121_OS9_HSP90B1_TRIM13_PSMC6_JKAMP_SEL1L_PSMC1_VIMP_AMFR_DERL2_PSMC5_NPLOC4_PSMC4_EDEM2_UBE2G2_UFD1L_SDF2L1_DERL3_RNF185_FOXRED2	1.21858e-07
983705_GO:0098644_complex_of_collagen_trimers	17	4.19999e-05	COL11A1_COL5A2_COL4A3_COL6A3_COL7A1_COL8A1_COL11A2_COL1A2_COL27A1_COL5A1_MMP13_COL2A1_DCN_COL4A2_COL1A1_COL5A3_COL6A1	17	0.000779984	COL11A1_COL5A2_COL4A3_COL6A3_COL7A1_COL8A1_COL11A2_COL1A2_COL27A1_COL5A1_MMP13_COL2A1_DCN_COL4A2_COL1A1_COL5A3_COL6A1	5.97335e-07
507369_GO:0044420_extracellular_matrix_component	116	0.000189998	VWA1_MFAP2_HSPG2_COL8A2_COL9A2_COL11A1_DNM3_TNR_LAMC2_HMCN1_LAD1_LAMB3_USH2A_NID1_LTBP1_EFEMP1_ITGA6_COL5A2_FN1_COL4A3_COL6A3_COLQ_DAG1_COL8A1_CCDC80_DLG1_AMTN_ALB_FRAS1_SNCA_NPNT_PRSS12_FREM3_SLC1A3_EGFLAM_ERBB2IP_THBS4_FBN2_TGFBI_RELL2_SPARC_COL11A2_TINAG_DST_COL9A1_COL12A1_LAMA4_LAMA2_THBS2_COL28A1_VWC2_ELN_COL1A2_ACHE_LAMB4_PTPRZ1_PTN_LOXL2_MATN2_COL14A1_FREM1_ANXA2P2_COL15A1_COL27A1_TNC_MEGF…	116	0.000229998	VWA1_MFAP2_HSPG2_COL8A2_COL9A2_COL11A1_DNM3_TNR_LAMC2_HMCN1_LAD1_LAMB3_USH2A_NID1_LTBP1_EFEMP1_ITGA6_COL5A2_FN1_COL4A3_COL6A3_COLQ_DAG1_COL8A1_CCDC80_DLG1_AMTN_ALB_FRAS1_SNCA_NPNT_PRSS12_FREM3_SLC1A3_EGFLAM_ERBB2IP_THBS4_FBN2_TGFBI_RELL2_SPARC_COL11A2_TINAG_DST_COL9A1_COL12A1_LAMA4_LAMA2_THBS2_COL28A1_VWC2_ELN_COL1A2_ACHE_LAMB4_PTPRZ1_PTN_LOXL2_MATN2_COL14A1_FREM1_ANXA2P2_COL15A1_COL27A1_TNC_MEGF…	7.84222e-07
500261_GO:0030970_retrograde_protein_transport,_ER_to_cytosol	18	0.000699986	ERLEC1_AUP1_RHBDD1_TMEM129_FAF2_DERL1_VCP_SEC61B_SYVN1_OS9_HSP90B1_SEL1L_VIMP_HERPUD1_DERL2_NPLOC4_HM13_UFD1L	18	0.000139999	ERLEC1_AUP1_RHBDD1_TMEM129_FAF2_DERL1_VCP_SEC61B_SYVN1_OS9_HSP90B1_SEL1L_VIMP_HERPUD1_DERL2_NPLOC4_HM13_UFD1L	1.67951e-06
1270246_R-HSA-1650814_Collagen_biosynthesis_and_modifying_enzymes	49	0.00309969	PLOD1_COL16A1_COL8A2_COL9A2_COL24A1_COL11A1_COLGALT2_COL5A2_COL4A3_COL6A3_CRTAP_COL7A1_COL8A1_COL6A6_PCOLCE2_PLOD2_ADAMTS3_COL25A1_TLL1_ADAMTS2_COL11A2_COL21A1_COL9A1_COL12A1_COL10A1_COL28A1_COL1A2_PCOLCE_COL26A1_BMP1_COL14A1_COL22A1_COL15A1_COL27A1_COL5A1_COL13A1_ADAMTS14_TLL2_COL17A1_SERPINH1_COL2A1_COL4A2_PPIB_COL1A1_P4HB_COL5A3_COLGALT1_COL20A1_COL6A2	49	3.79999e-05	PLOD1_COL16A1_COL8A2_COL9A2_COL24A1_COL11A1_COLGALT2_COL5A2_COL4A3_COL6A3_CRTAP_COL7A1_COL8A1_COL6A6_PCOLCE2_PLOD2_ADAMTS3_COL25A1_TLL1_ADAMTS2_COL11A2_COL21A1_COL9A1_COL12A1_COL10A1_COL28A1_COL1A2_PCOLCE_COL26A1_BMP1_COL14A1_COL22A1_COL15A1_COL27A1_COL5A1_COL13A1_ADAMTS14_TLL2_COL17A1_SERPINH1_COL2A1_COL4A2_PPIB_COL1A1_P4HB_COL5A3_COLGALT1_COL20A1_COL6A2	1.99702e-06
490653_GO:0005578_proteinaceous_extracellular_matrix	263	9.19998e-05	MMP23B_MFAP2_WNT4_MATN1_COL16A1_COL8A2_COL9A2_PODN_COL24A1_TGFBR3_COL11A1_WNT2B_ADAMTSL4_RPTN_BCAN_ADAMTS4_OLFML2B_DPT_MYOC_TNR_LAMC2_HMCN1_LAD1_OPTC_LAMB3_USH2A_WNT3A_NID1_ZP4_PXDN_MATN3_EMILIN1_LTBP1_VIT_EFEMP1_IL1RL1_FBLN7_ITGA6_COL5A2_FN1_IHH_COL4A3_COL6A3_GPC1_TIMP4_WNT7A_COLQ_CRTAP_DAG1_WNT5A_ADAMTS9_COL8A1_IMPG2_CCDC80_COL6A6_MUC4_DLG1_SPON2_CPZ_SLIT2_ENAM_ADAMTS3_ALB_FRAS1_MEPE_SNCA_NPNT_…	263	0.00129997	MMP23B_MFAP2_WNT4_MATN1_COL16A1_COL8A2_COL9A2_PODN_COL24A1_TGFBR3_COL11A1_WNT2B_ADAMTSL4_RPTN_BCAN_ADAMTS4_OLFML2B_DPT_MYOC_TNR_LAMC2_HMCN1_LAD1_OPTC_LAMB3_USH2A_WNT3A_NID1_ZP4_PXDN_MATN3_EMILIN1_LTBP1_VIT_EFEMP1_IL1RL1_FBLN7_ITGA6_COL5A2_FN1_IHH_COL4A3_COL6A3_GPC1_TIMP4_WNT7A_COLQ_CRTAP_DAG1_WNT5A_ADAMTS9_COL8A1_IMPG2_CCDC80_COL6A6_MUC4_DLG1_SPON2_CPZ_SLIT2_ENAM_ADAMTS3_ALB_FRAS1_MEPE_SNCA_NPNT_…	2.02588e-06
500302_GO:0031012_extracellular_matrix	311	0.000239998	MMP23B_MFAP2_WNT4_MATN1_COL16A1_COL8A2_COL9A2_PODN_COL24A1_TGFBR3_F3_COL11A1_WNT2B_ADAMTSL4_RPTN_BCAN_APCS_ADAMTS4_OLFML2B_DPT_DNM3_TNR_LAMC2_HMCN1_LAD1_OPTC_LAMB3_USH2A_TGFB2_LEFTY2_WNT3A_NID1_ZP4_PXDN_MATN3_EMILIN1_LTBP1_VIT_EFEMP1_IL1RL1_FBLN7_ITGA6_COL5A2_FN1_IHH_SERPINE2_COL4A3_COL6A3_GPC1_LMCD1_TIMP4_WNT7A_COLQ_CRTAP_CLEC3B_DAG1_WNT5A_ADAMTS9_COL8A1_IMPG2_CCDC80_COL6A6_PLSCR1_AHSG_MUC4_DLG1…	311	0.000559989	MMP23B_MFAP2_WNT4_MATN1_COL16A1_COL8A2_COL9A2_PODN_COL24A1_TGFBR3_F3_COL11A1_WNT2B_ADAMTSL4_RPTN_BCAN_APCS_ADAMTS4_OLFML2B_DPT_DNM3_TNR_LAMC2_HMCN1_LAD1_OPTC_LAMB3_USH2A_TGFB2_LEFTY2_WNT3A_NID1_ZP4_PXDN_MATN3_EMILIN1_LTBP1_VIT_EFEMP1_IL1RL1_FBLN7_ITGA6_COL5A2_FN1_IHH_SERPINE2_COL4A3_COL6A3_GPC1_LMCD1_TIMP4_WNT7A_COLQ_CRTAP_CLEC3B_DAG1_WNT5A_ADAMTS9_COL8A1_IMPG2_CCDC80_COL6A6_PLSCR1_AHSG_MUC4_DLG1…	2.26087e-06
491090_GO:0006111_regulation_of_gluconeogenesis	37	0.00169983	FAM132A_SESN2_LEPR_ACADM_CLK2_RANBP2_GCG_KAT2B_ADIPOQ_PPARGC1A_C1QTNF3_NLN_NR3C1_GNMT_IL6_GCK_LEP_SLC35B4_FBP1_WDR5_TCF7L2_INS_DGAT2_SUPT20H_FOXO1_SERPINA12_ARPP19_VIMP_PGP_NR1D1_KAT2A_PDK2_PTPN2_SOGA1_HNF4A_SIK1_PPARA	37	8.99998e-05	FAM132A_SESN2_LEPR_ACADM_CLK2_RANBP2_GCG_KAT2B_ADIPOQ_PPARGC1A_C1QTNF3_NLN_NR3C1_GNMT_IL6_GCK_LEP_SLC35B4_FBP1_WDR5_TCF7L2_INS_DGAT2_SUPT20H_FOXO1_SERPINA12_ARPP19_VIMP_PGP_NR1D1_KAT2A_PDK2_PTPN2_SOGA1_HNF4A_SIK1_PPARA	2.55376e-06
501757_GO:0032527_protein_exit_from_endoplasmic_reticulum	22	0.00139986	ERLEC1_AUP1_RHBDD1_TMEM129_FAF2_TMED9_DERL1_VCP_SEC61B_SURF4_SYVN1_OS9_HSP90B1_SEL1L_VIMP_HERPUD1_DERL2_RANGRF_NPLOC4_LMAN1_HM13_UFD1L	22	0.000189998	ERLEC1_AUP1_RHBDD1_TMEM129_FAF2_TMED9_DERL1_VCP_SEC61B_SURF4_SYVN1_OS9_HSP90B1_SEL1L_VIMP_HERPUD1_DERL2_RANGRF_NPLOC4_LMAN1_HM13_UFD1L	4.29274e-06
1270245_R-HSA-1474290_Collagen_formation	67	0.00119988	PLOD1_COL16A1_COL8A2_COL9A2_COL24A1_COL11A1_CTSS_LAMC2_COLGALT2_LAMB3_LOXL3_ITGA6_COL5A2_COL4A3_COL6A3_CRTAP_COL7A1_COL8A1_COL6A6_PCOLCE2_PLOD2_ADAMTS3_COL25A1_TLL1_LOX_ADAMTS2_COL11A2_DST_COL9A1_COL12A1_COL10A1_COL28A1_COL1A2_PCOLCE_COL26A1_CTSB_BMP1_LOXL2_COL14A1_COL22A1_PLEC_CTSL_CTSV_COL15A1_COL27A1_COL5A1_COL13A1_ADAMTS14_TLL2_LOXL4_COL17A1_CD151_SERPINH1_MMP13_COL2A1_COL4A2_PPIB_LOXL1_COL1A…	67	0.000289997	PLOD1_COL16A1_COL8A2_COL9A2_COL24A1_COL11A1_CTSS_LAMC2_COLGALT2_LAMB3_LOXL3_ITGA6_COL5A2_COL4A3_COL6A3_CRTAP_COL7A1_COL8A1_COL6A6_PCOLCE2_PLOD2_ADAMTS3_COL25A1_TLL1_LOX_ADAMTS2_COL11A2_DST_COL9A1_COL12A1_COL10A1_COL28A1_COL1A2_PCOLCE_COL26A1_CTSB_BMP1_LOXL2_COL14A1_COL22A1_PLEC_CTSL_CTSV_COL15A1_COL27A1_COL5A1_COL13A1_ADAMTS14_TLL2_LOXL4_COL17A1_CD151_SERPINH1_MMP13_COL2A1_COL4A2_PPIB_LOXL1_COL1A…	5.52256e-06
490656_GO:0005583_fibrillar_collagen_trimer	10	0.00179982	COL11A1_COL5A2_COL11A2_COL1A2_COL27A1_COL5A1_COL2A1_LUM_COL1A1_COL5A3	10	0.000199998	COL11A1_COL5A2_COL11A2_COL1A2_COL27A1_COL5A1_COL2A1_LUM_COL1A1_COL5A3	5.70079e-06
504168_GO:0034976_response_to_endoplasmic_reticulum_stress	193	0.000299997	UBE2J2_UBE4B_TARDBP_FBXO6_ZBTB17_JUN_CTH_CREB3L4_SHC1_LMNA_HDGF_UFC1_ATF6_FAM129A_PPP1R15B_YOD1_ATF3_PDIA6_PREB_EIF2AK2_ERLEC1_GFPT1_AUP1_RNF103_EIF2AK3_NCK2_BCL2L11_UBXN4_NFE2L2_DNAJC10_DNAJB2_RHBDD1_EDEM1_TATDN2_STT3B_USP19_SELK_GSK3B_PDIA5_SEC61A1_UBA5_SRPRB_NCK1_SERP1_SEC62_USP13_EIF2B5_DNAJB11_TMEM129_ADD1_WFS1_UBE2K_TMEM33_CXCL8_SEC31A_RNF175_MARCH6_TTC23L_PIK3R1_COL4A3BP_THBS4_ATG10_STC2_F…	193	0.00129987	UBE2J2_UBE4B_TARDBP_FBXO6_ZBTB17_JUN_CTH_CREB3L4_SHC1_LMNA_HDGF_UFC1_ATF6_FAM129A_PPP1R15B_YOD1_ATF3_PDIA6_PREB_EIF2AK2_ERLEC1_GFPT1_AUP1_RNF103_EIF2AK3_NCK2_BCL2L11_UBXN4_NFE2L2_DNAJC10_DNAJB2_RHBDD1_EDEM1_TATDN2_STT3B_USP19_SELK_GSK3B_PDIA5_SEC61A1_UBA5_SRPRB_NCK1_SERP1_SEC62_USP13_EIF2B5_DNAJB11_TMEM129_ADD1_WFS1_UBE2K_TMEM33_CXCL8_SEC31A_RNF175_MARCH6_TTC23L_PIK3R1_COL4A3BP_THBS4_ATG10_STC2_F…	6.14464e-06
983704_GO:0098643_banded_collagen_fibril	12	0.00169983	COL11A1_COL5A2_COL7A1_COL11A2_COL1A2_COL27A1_COL5A1_MMP13_COL2A1_LUM_COL1A1_COL5A3	12	0.000249998	COL11A1_COL5A2_COL7A1_COL11A2_COL1A2_COL27A1_COL5A1_MMP13_COL2A1_LUM_COL1A1_COL5A3	6.65956e-06
490676_GO:0005604_basement_membrane	84	0.000599988	VWA1_HSPG2_COL8A2_LAMC2_HMCN1_LAD1_LAMB3_USH2A_NID1_EFEMP1_ITGA6_FN1_COL4A3_COLQ_DAG1_COL8A1_CCDC80_DLG1_AMTN_ALB_FRAS1_NPNT_FREM3_EGFLAM_ERBB2IP_THBS4_TGFBI_RELL2_SPARC_TINAG_DST_LAMA4_LAMA2_THBS2_COL28A1_VWC2_ACHE_LAMB4_PTN_LOXL2_MATN2_FREM1_ANXA2P2_COL15A1_TNC_MEGF9_LAMC3_COL5A1_ENTPD2_ITGB1_MMRN2_GSTO1_SMC3_VWA2_CD151_EFEMP2_COL2A1_NTN4_FGF9_FREM2_COL4A2_ANG_NID2_SMOC1_PAPLN_FBN1_ANXA2_LOXL1_…	84	0.000779984	VWA1_HSPG2_COL8A2_LAMC2_HMCN1_LAD1_LAMB3_USH2A_NID1_EFEMP1_ITGA6_FN1_COL4A3_COLQ_DAG1_COL8A1_CCDC80_DLG1_AMTN_ALB_FRAS1_NPNT_FREM3_EGFLAM_ERBB2IP_THBS4_TGFBI_RELL2_SPARC_TINAG_DST_LAMA4_LAMA2_THBS2_COL28A1_VWC2_ACHE_LAMB4_PTN_LOXL2_MATN2_FREM1_ANXA2P2_COL15A1_TNC_MEGF9_LAMC3_COL5A1_ENTPD2_ITGB1_MMRN2_GSTO1_SMC3_VWA2_CD151_EFEMP2_COL2A1_NTN4_FGF9_FREM2_COL4A2_ANG_NID2_SMOC1_PAPLN_FBN1_ANXA2_LOXL1_…	7.28873e-06
512813_GO:0051963_regulation_of_synapse_assembly	65	0.000619994	AGRN_CLSTN1_EPHB2_AMIGO1_CHRNB2_NTRK1_NRXN1_LRRTM1_RAB17_LRRN1_OXTR_GHRL_WNT7A_COLQ_AMIGO3_WNT5A_ROBO2_EPHB1_CLSTN2_SLITRK3_GHSR_NLGN1_EPHB3_PDLIM5_MEF2C_EFNA5_LRRTM2_TPBG_EPHA7_THBS2_PPP1R9A_LRRN3_UBE2V2_PTK2_LRRC24_LINGO2_NTRK2_MUSK_GRIN1_DKK1_LRRTM3_SLIT1_BDNF_FLRT1_PVRL1_LRTM2_AMIGO2_CUX2_SLITRK1_SLITRK6_SLITRK5_SIX4_NRXN3_FLRT2_NTRK3_EEF2K_CBLN1_NLGN2_ASIC2_CBLN2_LRRC4B_OXT_FLRT3_SYNDIG1_ADNP	65	0.00109989	AGRN_CLSTN1_EPHB2_AMIGO1_CHRNB2_NTRK1_NRXN1_LRRTM1_RAB17_LRRN1_OXTR_GHRL_WNT7A_COLQ_AMIGO3_WNT5A_ROBO2_EPHB1_CLSTN2_SLITRK3_GHSR_NLGN1_EPHB3_PDLIM5_MEF2C_EFNA5_LRRTM2_TPBG_EPHA7_THBS2_PPP1R9A_LRRN3_UBE2V2_PTK2_LRRC24_LINGO2_NTRK2_MUSK_GRIN1_DKK1_LRRTM3_SLIT1_BDNF_FLRT1_PVRL1_LRTM2_AMIGO2_CUX2_SLITRK1_SLITRK6_SLITRK5_SIX4_NRXN3_FLRT2_NTRK3_EEF2K_CBLN1_NLGN2_ASIC2_CBLN2_LRRC4B_OXT_FLRT3_SYNDIG1_ADNP	1.03641e-05
1129340_GO:1903513_endoplasmic_reticulum_to_cytosol_transport	25	0.00239976	RYR2_FKBP1B_ERLEC1_AUP1_RHBDD1_CCR5_TMEM129_FAF2_TRDN_DERL1_VCP_SEC61B_SYVN1_OS9_HSP90B1_SEL1L_VIMP_HERPUD1_NOL3_DERL2_CCL3_NPLOC4_RYR1_HM13_UFD1L	25	0.000359996	RYR2_FKBP1B_ERLEC1_AUP1_RHBDD1_CCR5_TMEM129_FAF2_TRDN_DERL1_VCP_SEC61B_SYVN1_OS9_HSP90B1_SEL1L_VIMP_HERPUD1_NOL3_DERL2_CCL3_NPLOC4_RYR1_HM13_UFD1L	1.29256e-05
468401_M00403_HRD1/SEL1_ERAD_complex	13	0.00189981	ERLEC1_DERL1_VCP_SYVN1_OS9_SEL1L_VIMP_HERPUD1_DERL2_NPLOC4_SEL1L2_UFD1L_DERL3	13	0.000619988	ERLEC1_DERL1_VCP_SYVN1_OS9_SEL1L_VIMP_HERPUD1_DERL2_NPLOC4_SEL1L2_UFD1L_DERL3	1.72578e-05
491821_GO:0006984_ER-nucleus_signaling_pathway	34	0.00679932	ARHGEF10L_LMNA_ATF6_PPP1R15B_ATF3_EIF2AK3_INSIG2_NFE2L2_SCAP_GSK3B_EIF2A_WFS1_CXCL8_ATG10_ATF6B_IGFBP1_ASNS_INSIG1_ERLIN2_HSPA5_ERLIN1_DDIT3_HSP90B1_ATP2A2_EIF2S1_VIMP_HERPUD1_MBTPS1_TP53_CCL2_CCDC47_CALR_XBP1_ATF4	34	0.000179998	ARHGEF10L_LMNA_ATF6_PPP1R15B_ATF3_EIF2AK3_INSIG2_NFE2L2_SCAP_GSK3B_EIF2A_WFS1_CXCL8_ATG10_ATF6B_IGFBP1_ASNS_INSIG1_ERLIN2_HSPA5_ERLIN1_DDIT3_HSP90B1_ATP2A2_EIF2S1_VIMP_HERPUD1_MBTPS1_TP53_CCL2_CCDC47_CALR_XBP1_ATF4	1.7885e-05
413468_hsa_M00403_HRD1/SEL1_ERAD_complex	13	0.00179982	ERLEC1_DERL1_VCP_SYVN1_OS9_SEL1L_VIMP_HERPUD1_DERL2_NPLOC4_SEL1L2_UFD1L_DERL3	13	0.000779984	ERLEC1_DERL1_VCP_SYVN1_OS9_SEL1L_VIMP_HERPUD1_DERL2_NPLOC4_SEL1L2_UFD1L_DERL3	2.03223e-05
499609_GO:0030199_collagen_fibril_organization	37	0.013986	COL11A1_DDR2_DPT_FMOD_TGFB2_MIA3_CYP1B1_COL5A2_ADAMTS3_SFRP2_LOX_ADAMTS2_FOXC1_TNXA_COL11A2_COL12A1_COL1A2_PLOD3_LOXL2_COL14A1_TGFBR1_COL5A1_MKX_ADAMTS14_P4HA1_SERPINH1_COL2A1_LUM_GREM1_ANXA2_ACAN_FOXC2_SERPINF2_NF1_COL1A1_COL5A3_MMP11	37	0.000119999	COL11A1_DDR2_DPT_FMOD_TGFB2_MIA3_CYP1B1_COL5A2_ADAMTS3_SFRP2_LOX_ADAMTS2_FOXC1_TNXA_COL11A2_COL12A1_COL1A2_PLOD3_LOXL2_COL14A1_TGFBR1_COL5A1_MKX_ADAMTS14_P4HA1_SERPINH1_COL2A1_LUM_GREM1_ANXA2_ACAN_FOXC2_SERPINF2_NF1_COL1A1_COL5A3_MMP11	2.39959e-05
1272007_GO:0036513_Derlin-1_retrotranslocation_complex	11	0.00349965	RNF5_DERL1_RNF139_VCP_SVIP_SYVN1_SEL1L_VIMP_AMFR_HM13_RNF185	11	0.00051999	RNF5_DERL1_RNF139_VCP_SVIP_SYVN1_SEL1L_VIMP_AMFR_HM13_RNF185	2.58715e-05
1270247_R-HSA-2022090_Assembly_of_collagen_fibrils_and_other_multimeric_structures	43	0.00133997	COL8A2_COL24A1_COL11A1_CTSS_LAMC2_LAMB3_LOXL3_ITGA6_COL5A2_COL4A3_COL6A3_COL7A1_COL8A1_COL6A6_TLL1_LOX_COL11A2_DST_COL10A1_COL1A2_PCOLCE_CTSB_BMP1_LOXL2_PLEC_CTSL_CTSV_COL15A1_COL27A1_COL5A1_TLL2_LOXL4_CD151_MMP13_COL2A1_COL4A2_LOXL1_COL1A1_ITGB4_LAMA3_COL5A3_MMP9_COL6A2	43	0.00209979	COL8A2_COL24A1_COL11A1_CTSS_LAMC2_LAMB3_LOXL3_ITGA6_COL5A2_COL4A3_COL6A3_COL7A1_COL8A1_COL6A6_TLL1_LOX_COL11A2_DST_COL10A1_COL1A2_PCOLCE_CTSB_BMP1_LOXL2_PLEC_CTSL_CTSV_COL15A1_COL27A1_COL5A1_TLL2_LOXL4_CD151_MMP13_COL2A1_COL4A2_LOXL1_COL1A1_ITGB4_LAMA3_COL5A3_MMP9_COL6A2	3.87751e-05
1270244_R-HSA-1474244_Extracellular_matrix_organization	194	0.00329967	AGRN_PLOD1_MFAP2_HSPG2_SDC3_COL16A1_COL8A2_COL9A2_COL24A1_VCAM1_COL11A1_ITGA10_CTSK_ADAM15_BCAN_NCSTN_ADAMTS4_DDR2_TNR_LAMC2_COLGALT2_FMOD_LAMB3_TGFB2_NID1_ADAM17_SDC1_LTBP1_NRXN1_EFEMP1_BMP10_LOXL3_LOC100505984_ITGA6_ITGA4_ITGAV_COL5A2_FN1_COL4A3_COL6A3_FBLN2_CRTAP_ITGA9_DAG1_ADAMTS9_COL8A1_CD47_ITGB5_COL6A6_PCOLCE2_PLOD2_KDR_ADAMTS3_SPP1_COL25A1_FGF2_FGG_TLL1_CASP3_KLKB1_ADAMTS16_ITGA2_HAPLN1_L…	193	0.000879982	AGRN_PLOD1_MFAP2_HSPG2_SDC3_COL16A1_COL8A2_COL9A2_COL24A1_VCAM1_COL11A1_ITGA10_CTSK_ADAM15_BCAN_NCSTN_ADAMTS4_DDR2_TNR_LAMC2_COLGALT2_FMOD_LAMB3_TGFB2_NID1_ADAM17_SDC1_LTBP1_NRXN1_EFEMP1_BMP10_LOXL3_LOC100505984_ITGA6_ITGA4_ITGAV_COL5A2_FN1_COL4A3_COL6A3_FBLN2_CRTAP_ITGA9_DAG1_ADAMTS9_COL8A1_CD47_ITGB5_COL6A6_PCOLCE2_PLOD2_KDR_ADAMTS3_SPP1_COL25A1_FGF2_FGG_TLL1_CASP3_KLKB1_ADAMTS16_ITGA2_HAPLN1_L…	3.99239e-05
511622_GO:0050650_chondroitin_sulfate_proteoglycan_biosynthetic_process	29	0.00559944	B3GALT6_SLC35D1_BCAN_CHPF_CSPG5_CHST13_PXYLP1_CYTL1_VCAN_CHSY3_B3GAT2_DSE_CHST12_CHPF2_CSGALNACT1_CSGALNACT2_CHST3_CHST15_B3GAT3_B3GAT1_DCN_IGF1_CHST11_CSPG4_CHSY1_XYLT1_XYLT2_CHST9_NCAN	29	0.000599988	B3GALT6_SLC35D1_BCAN_CHPF_CSPG5_CHST13_PXYLP1_CYTL1_VCAN_CHSY3_B3GAT2_DSE_CHST12_CHPF2_CSGALNACT1_CSGALNACT2_CHST3_CHST15_B3GAT3_B3GAT1_DCN_IGF1_CHST11_CSPG4_CHSY1_XYLT1_XYLT2_CHST9_NCAN	4.57029e-05
494970_GO:0010906_regulation_of_glucose_metabolic_process	96	0.0029997	FAM132A_MTOR_SESN2_LEPR_ACADM_RORC_CLK2_DUSP12_ADIPOR1_SLC45A3_PFKFB2_POMC_GCKR_PPP1CB_GFPT1_RANBP2_GCG_PDK1_IGFBP5_IRS1_PASK_KAT2B_EPM2AIP1_GSK3B_ADIPOQ_NKX1-1_PPARGC1A_C1QTNF3_NLN_NR3C1_C1QTNF2_PPP1R3G_GPLD1_GNMT_ENPP1_PARK2_IL6_GCK_IGFBP3_GRB10_PDK4_LEP_BPGM_PPP1R3B_NCOA2_FBP1_WDR5_SIRT1_SORBS1_PGAM1_TCF7L2_INS_PHLDA2_PTH_BAD_ACTN3_PPP1CA_DGAT2_DYRK2_IGF1_ACACB_HMGB1_SUPT20H_FOXO1_IRS2_PPP1R3E…	96	0.00139986	FAM132A_MTOR_SESN2_LEPR_ACADM_RORC_CLK2_DUSP12_ADIPOR1_SLC45A3_PFKFB2_POMC_GCKR_PPP1CB_GFPT1_RANBP2_GCG_PDK1_IGFBP5_IRS1_PASK_KAT2B_EPM2AIP1_GSK3B_ADIPOQ_NKX1-1_PPARGC1A_C1QTNF3_NLN_NR3C1_C1QTNF2_PPP1R3G_GPLD1_GNMT_ENPP1_PARK2_IL6_GCK_IGFBP3_GRB10_PDK4_LEP_BPGM_PPP1R3B_NCOA2_FBP1_WDR5_SIRT1_SORBS1_PGAM1_TCF7L2_INS_PHLDA2_PTH_BAD_ACTN3_PPP1CA_DGAT2_DYRK2_IGF1_ACACB_HMGB1_SUPT20H_FOXO1_IRS2_PPP1R3E…	5.61874e-05
507243_GO:0044236_multicellular_organism_metabolic_process	81	0.0069993	COL16A1_COL8A2_BMP8A_COL9A2_OMA1_COL11A1_CTSK_ADAM15_ADAM17_GPR39_COL5A2_COL4A3_COL6A3_PPARG_COL7A1_COL8A1_COL6A6_TIPARP_PPARGC1A_ADAMTS3_COL25A1_ENPEP_GHR_ADRB2_ADAMTS2_COL11A2_CLIC5_TRAM2_COL9A1_COL12A1_COL10A1_ARG1_COL1A2_COL26A1_PRSS2_CTSB_ADRB3_ADAM9_MMP16_COL14A1_CTSL_COL15A1_CEL_COL5A1_AKR1C3_COL13A1_ADAMTS14_COL17A1_ADRB1_CTSD_MMP26_SERPINH1_MMP13_APOA4_COL2A1_MMP19_TRPV4_PLA2G1B_P2RX7_CO…	81	0.000659987	COL16A1_COL8A2_BMP8A_COL9A2_OMA1_COL11A1_CTSK_ADAM15_ADAM17_GPR39_COL5A2_COL4A3_COL6A3_PPARG_COL7A1_COL8A1_COL6A6_TIPARP_PPARGC1A_ADAMTS3_COL25A1_ENPEP_GHR_ADRB2_ADAMTS2_COL11A2_CLIC5_TRAM2_COL9A1_COL12A1_COL10A1_ARG1_COL1A2_COL26A1_PRSS2_CTSB_ADRB3_ADAM9_MMP16_COL14A1_CTSL_COL15A1_CEL_COL5A1_AKR1C3_COL13A1_ADAMTS14_COL17A1_ADRB1_CTSD_MMP26_SERPINH1_MMP13_APOA4_COL2A1_MMP19_TRPV4_PLA2G1B_P2RX7_CO…	6.13704e-05
490452_GO:0005201_extracellular_matrix_structural_constituent	52	0.025974	MATN1_TINAGL1_COL8A2_COL9A2_COL24A1_COL11A1_TUFT1_LAMC1_OPTC_PXDN_MATN3_EMILIN1_COL5A2_COL4A3_FBLN2_IMPG2_MUC4_ENAM_MEPE_FBN2_COL11A2_COL9A1_COL12A1_IMPG1_LAMA4_ELN_COL1A2_MUC17_LAMB1_COL14A1_COL15A1_COL27A1_COL5A1_TECTB_MUC6_EFEMP2_TECTA_CD4_MGP_COL2A1_LUM_COL4A2_FBN1_ACAN_COL1A1_EMILIN2_LAMA1_FBN3_COL5A3_COMP_COL9A3_FBLN1	52	0.000179998	MATN1_TINAGL1_COL8A2_COL9A2_COL24A1_COL11A1_TUFT1_LAMC1_OPTC_PXDN_MATN3_EMILIN1_COL5A2_COL4A3_FBLN2_IMPG2_MUC4_ENAM_MEPE_FBN2_COL11A2_COL9A1_COL12A1_IMPG1_LAMA4_ELN_COL1A2_MUC17_LAMB1_COL14A1_COL15A1_COL27A1_COL5A1_TECTB_MUC6_EFEMP2_TECTA_CD4_MGP_COL2A1_LUM_COL4A2_FBN1_ACAN_COL1A1_EMILIN2_LAMA1_FBN3_COL5A3_COMP_COL9A3_FBLN1	6.2056e-05
507266_GO:0044259_multicellular_organismal_macromolecule_metabolic_process	64	0.011988	COL16A1_COL8A2_COL9A2_COL11A1_CTSK_ADAM15_ADAM17_COL5A2_COL4A3_COL6A3_COL7A1_COL8A1_COL6A6_ADAMTS3_COL25A1_ENPEP_ADAMTS2_COL11A2_TRAM2_COL9A1_COL12A1_COL10A1_ARG1_COL1A2_COL26A1_PRSS2_CTSB_ADAM9_MMP16_COL14A1_CTSL_COL15A1_COL5A1_AKR1C3_COL13A1_ADAMTS14_COL17A1_CTSD_MMP26_SERPINH1_MMP13_COL2A1_MMP19_P2RX7_COL4A2_MMP14_HIF1A_ADAM10_FURIN_MMP2_MMP15_ACACA_COL1A1_MRC2_ACE_ELANE_COL5A3_PEPD_KLK6_ID1_M…	64	0.000699986	COL16A1_COL8A2_COL9A2_COL11A1_CTSK_ADAM15_ADAM17_COL5A2_COL4A3_COL6A3_COL7A1_COL8A1_COL6A6_ADAMTS3_COL25A1_ENPEP_ADAMTS2_COL11A2_TRAM2_COL9A1_COL12A1_COL10A1_ARG1_COL1A2_COL26A1_PRSS2_CTSB_ADAM9_MMP16_COL14A1_CTSL_COL15A1_COL5A1_AKR1C3_COL13A1_ADAMTS14_COL17A1_CTSD_MMP26_SERPINH1_MMP13_COL2A1_MMP19_P2RX7_COL4A2_MMP14_HIF1A_ADAM10_FURIN_MMP2_MMP15_ACACA_COL1A1_MRC2_ACE_ELANE_COL5A3_PEPD_KLK6_ID1_M…	0.000106473
502185_GO:0032963_collagen_metabolic_process	60	0.011988	COL16A1_COL8A2_COL9A2_COL11A1_CTSK_ADAM15_ADAM17_COL5A2_COL4A3_COL6A3_COL7A1_COL8A1_COL6A6_ADAMTS3_COL25A1_ADAMTS2_COL11A2_TRAM2_COL9A1_COL12A1_COL10A1_ARG1_COL1A2_COL26A1_PRSS2_CTSB_ADAM9_MMP16_COL14A1_CTSL_COL15A1_COL5A1_COL13A1_ADAMTS14_COL17A1_CTSD_MMP26_SERPINH1_MMP13_COL2A1_MMP19_P2RX7_COL4A2_MMP14_HIF1A_ADAM10_FURIN_MMP2_MMP15_COL1A1_MRC2_ELANE_COL5A3_PEPD_KLK6_ID1_MMP9_COL9A3_COL6A2_MMP11	60	0.000719986	COL16A1_COL8A2_COL9A2_COL11A1_CTSK_ADAM15_ADAM17_COL5A2_COL4A3_COL6A3_COL7A1_COL8A1_COL6A6_ADAMTS3_COL25A1_ADAMTS2_COL11A2_TRAM2_COL9A1_COL12A1_COL10A1_ARG1_COL1A2_COL26A1_PRSS2_CTSB_ADAM9_MMP16_COL14A1_CTSL_COL15A1_COL5A1_COL13A1_ADAMTS14_COL17A1_CTSD_MMP26_SERPINH1_MMP13_COL2A1_MMP19_P2RX7_COL4A2_MMP14_HIF1A_ADAM10_FURIN_MMP2_MMP15_COL1A1_MRC2_ELANE_COL5A3_PEPD_KLK6_ID1_MMP9_COL9A3_COL6A2_MMP11	0.000109272
